# Supplementary material for: Dysregulated metal ion homeostasis underscores non-canonical function of CD8+ T cell during COVID-19
Source: Front Med (Lausanne). 2023 Oct 10;10:1282390. doi: 10.3389/fmed.2023.1282390 (PMC10598344; doi:10.3389/fmed.2023.1282390)
Supplement: Supplementary file 1 [file Data_Sheet_1.ZIP]

Archive with 11 entries (11 files):
- supplementary figure 1.jpeg
- supplementary figure 2.jpg
- supplementary file 1.xlsx
- supplementary file 2.xlsx
- supplementary file 3.xlsx
- supplementary file 4.xlsx
- supplementary file 5.xlsx
- supplementary file 6.xlsx
- supplementary file 7.xlsx
- supplementary file 8.xlsx
- supplementary file 9.xlsx
