# Supplementary material for: Dysregulated metal ion homeostasis underscores non-canonical function of CD8+ T cell during COVID-19
Source: Front Med (Lausanne). 2023 Oct 10;10:1282390. doi: 10.3389/fmed.2023.1282390 (PMC10598344; doi:10.3389/fmed.2023.1282390)
Supplement: Supplementary file 1 [file Data_Sheet_1.ZIP › supplementary file 1.xlsx]

## Sheet: Sheet1
Supplementary table 1a: Percentage distribution of T cells in healthy, positive and recovered groups
Groups	Total T cell count	Total cell count	Relative abundance of T cells
Healthy	7736	41360	18.704
Positive	28279	68823	41.089
Recovered	4137	14543	28.193
Supplementary table 1b: T cell subset absolute counts across healthy, positive and recovered individuals
Groups	Healthy	COVID-19	Recovered
Activated CD4+ T	358	4132	260
CD4+ TCM	15	523	15
CD8+ TCM	430	270	428
CD8+ TEM	3762	2469	1107
Naive CD4+/ CD8+ T	958	2572	535
NK T	837	15947	916
Th1	734	1415	431
Th2	642	951	445
Supplementary table 1c: T cell subset relative abundance (%) across healthy, positive and recovered individuals
Groups	Healthy	COVID-19	p-value	COVID-19	Recovered	p-value	Healthy	Recovered	p-value
Activated CD4+ T	0.865	6.003	<0.00001	6.003	1.787	<0.00001	0.865	0.787	0.0013
CD4+ TCM	0.036	0.759	<0.00001	0.759	0.103	<0.00001	0.036	0.103	1
CD8+ TCM	1.039	0.392	<0.00001	0.392	2.942	<0.00001	1.039	2.942	0.9621
CD8+ TEM	9.095	3.587	<0.00001	3.587	7.611	<0.00001	9.095	3.587	<0.00001
Naive CD4+/ CD8+ T	2.316	3.737	<0.00001	3.737	3.678	<0.00001	2.316	3.678	<0.00001
NK T	2.023	23.177	<0.00001	23.171	6.298	<0.00001	2.316	6.298	0.1282
Th1	1.774	2.055	<0.00001	2.055	2.963	<0.00001	1.774	2.963	<0.00001
Th2	1.552	1.381	<0.00001	1.381	3.059	<0.00001	1.552	3.059	<0.00001
