# Supplementary material for: Dysregulated metal ion homeostasis underscores non-canonical function of CD8+ T cell during COVID-19
Source: Front Med (Lausanne). 2023 Oct 10;10:1282390. doi: 10.3389/fmed.2023.1282390 (PMC10598344; doi:10.3389/fmed.2023.1282390)
Supplement: Supplementary file 1 [file Data_Sheet_1.ZIP › supplementary file 2.xlsx]

## Sheet: healthy_vs_positive
Supplementary table 3a: Significant differentially expressed genes (DEGs) in Healthy vs Positive group
genes	p_val	avg_log2FC	pct.1	pct.2	p_val_adj	cell_types
FOS	9.3187e-128	-4.44133	0.036	0.773	2.75899e-123	Activated_CD4+_T
JUN	2.38508e-125	-4.20509	0.073	0.775	7.06151e-121	Activated_CD4+_T		Total unique DEGs = 285
MT2A	1.6032e-92	-3.96001	0.039	0.651	4.7466e-88	Activated_CD4+_T
FOSB	1.46497e-80	-3.85311	0.003	0.573	4.33733e-76	Activated_CD4+_T
ZFP36	7.17344e-103	-3.6607	0.084	0.71	2.12384e-98	Activated_CD4+_T
KLF6	2.16612e-82	-3.29185	0.123	0.66	6.41323e-78	Activated_CD4+_T
TNFAIP3	4.87027e-96	-3.26008	0.14	0.721	1.44194e-91	Activated_CD4+_T
MT1X	5.42571e-59	-3.1473	0.039	0.5	1.60639e-54	Activated_CD4+_T
NFKBIA	1.09801e-85	-3.06569	0.075	0.648	3.25087e-81	Activated_CD4+_T
PPP1R15A	1.27872e-76	-2.98787	0.031	0.578	3.78591e-72	Activated_CD4+_T
DUSP1	2.94098e-85	-2.97736	0.064	0.64	8.70735e-81	Activated_CD4+_T
JUND	7.00015e-139	-2.71645	0.388	0.919	2.07253e-134	Activated_CD4+_T
TOB1	5.38476e-65	-2.67276	0.095	0.575	1.59427e-60	Activated_CD4+_T
MT1E	2.03267e-30	-2.44264	0	0.28	6.01814e-26	Activated_CD4+_T
SBDS	5.66577e-55	-2.27454	0.103	0.534	1.67746e-50	Activated_CD4+_T
TSC22D3	2.80814e-99	-2.22702	0.318	0.82	8.31407e-95	Activated_CD4+_T
KLF9	4.06953e-42	-2.18157	0.039	0.407	1.20486e-37	Activated_CD4+_T
IRS2	1.54065e-32	-2.07443	0.028	0.335	4.5614e-28	Activated_CD4+_T
RGCC	1.2773e-16	-2.07131	0.131	0.315	3.7817e-12	Activated_CD4+_T
RPS4Y1	5.3778e-44	-2.00659	0.025	0.413	1.5922e-39	Activated_CD4+_T
DDX3Y	1.37019e-32	-1.97744	0.008	0.307	4.05671e-28	Activated_CD4+_T
TXNIP	7.07153e-106	-1.91217	0.561	0.934	2.09367e-101	Activated_CD4+_T
RGS1	2.79508e-16	-1.89211	0.056	0.239	8.2754e-12	Activated_CD4+_T
EIF1	3.65761e-121	-1.86837	0.52	0.93	1.08291e-116	Activated_CD4+_T
PDE4D	7.89661e-26	-1.84933	0.039	0.297	2.33795e-21	Activated_CD4+_T
CXCR4	1.52142e-92	-1.7848	0.497	0.893	4.50448e-88	Activated_CD4+_T
ZNF331	1.25709e-23	-1.761	0.061	0.306	3.72188e-19	Activated_CD4+_T
TUBA1A	1.02026e-27	-1.69333	0.036	0.31	3.02068e-23	Activated_CD4+_T
YPEL5	1.84439e-42	-1.69136	0.193	0.562	5.46068e-38	Activated_CD4+_T
BTG1	2.75309e-90	-1.68476	0.45	0.859	8.15107e-86	Activated_CD4+_T
TRA2B	3.51754e-42	-1.66698	0.168	0.534	1.04144e-37	Activated_CD4+_T
SRSF7	1.42234e-50	-1.6411	0.212	0.609	4.21113e-46	Activated_CD4+_T
EGR1	1.16891e-14	-1.61763	0.003	0.15	3.4608e-10	Activated_CD4+_T
STK17B	6.59899e-47	-1.58731	0.302	0.652	1.95376e-42	Activated_CD4+_T
KLF2	9.134e-54	-1.55189	0.427	0.758	2.7043e-49	Activated_CD4+_T
H3F3B	1.61343e-61	-1.52803	0.377	0.758	4.77689e-57	Activated_CD4+_T
CD69	5.82117e-61	-1.51857	0.246	0.68	1.72347e-56	Activated_CD4+_T
SLC25A37	2.76555e-12	1.50177	0.221	0.1	8.18796e-08	Activated_CD4+_T
LTB	2.07649e-29	1.5102	0.606	0.384	6.14785e-25	Activated_CD4+_T
AL731577.1	9.43699e-12	1.52119	0.235	0.111	2.79401e-07	Activated_CD4+_T
PAAF1	2.30323e-10	1.54367	0.092	0.029	6.81916e-06	Activated_CD4+_T
LINC00574	1.2623e-15	1.54484	0.081	0.017	3.73729e-11	Activated_CD4+_T
HLA-DRB1	2.36674e-36	1.56123	0.439	0.169	7.0072e-32	Activated_CD4+_T
APOPT1	8.30871e-26	1.57884	0.223	0.067	2.45996e-21	Activated_CD4+_T
KCNQ1OT1	3.1198e-12	1.6176	0.162	0.063	9.23681e-08	Activated_CD4+_T
RPS6KA5	5.86273e-13	1.62143	0.179	0.072	1.73578e-08	Activated_CD4+_T
MALAT1	1.05111e-67	1.6395	0.872	0.985	3.11203e-63	Activated_CD4+_T
NFATC3	1.44558e-08	1.66319	0.254	0.143	0.000427993	Activated_CD4+_T
AGMAT	1.51122e-18	1.67477	0.204	0.072	4.47428e-14	Activated_CD4+_T
WDR66	1.60934e-19	1.67944	0.134	0.034	4.76476e-15	Activated_CD4+_T
MVP	2.3889e-18	1.84338	0.126	0.031	7.07282e-14	Activated_CD4+_T
LINC00861	8.48067e-59	1.84619	0.349	0.085	2.51087e-54	Activated_CD4+_T
FAM129C	2.59919e-48	1.85739	0.204	0.033	7.69543e-44	Activated_CD4+_T
RASAL2	3.04864e-09	1.85761	0.059	0.015	9.0261e-05	Activated_CD4+_T
CD19	6.80213e-73	1.88896	0.176	0.014	2.01391e-68	Activated_CD4+_T
FEM1A	3.18957e-14	1.92201	0.232	0.1	9.44335e-10	Activated_CD4+_T
TRIM13	2.85818e-10	1.96496	0.165	0.072	8.46221e-06	Activated_CD4+_T
SLC52A1	8.72408e-86	1.96897	0.112	0.002	2.58294e-81	Activated_CD4+_T
CD79A	1.2021e-39	2.0059	0.313	0.087	3.55906e-35	Activated_CD4+_T
GPM6A	1.61386e-42	2.00861	0.341	0.098	4.77816e-38	Activated_CD4+_T
NPAS3	1.69115e-15	2.01426	0.12	0.033	5.00699e-11	Activated_CD4+_T
AC005091.1	1.11154e-72	2.08205	0.078	0	3.29094e-68	Activated_CD4+_T
SLC35B1	1.1193e-19	2.17772	0.173	0.053	3.31392e-15	Activated_CD4+_T
GRAMD2B	1.00943e-32	2.19618	0.218	0.053	2.98863e-28	Activated_CD4+_T
MUC20	6.91258e-34	2.30087	0.187	0.04	2.04661e-29	Activated_CD4+_T
DUSP18	2.57714e-51	2.31252	0.196	0.029	7.63013e-47	Activated_CD4+_T
SCN3A	5.68427e-54	2.34263	0.156	0.017	1.68294e-49	Activated_CD4+_T
SPG7	3.04124e-48	2.59812	0.453	0.154	9.0042e-44	Activated_CD4+_T
BACH2	5.15618e-46	2.61825	0.377	0.115	1.52659e-41	Activated_CD4+_T
IGHM	1.79083e-154	2.68474	0.578	0.098	5.3021e-150	Activated_CD4+_T
XIST	0	2.98124	0.433	0.009	0	Activated_CD4+_T
HBA1	0	5.01843	0.855	0.027	0	Activated_CD4+_T
HBB	0	5.55619	0.885	0.02	0	Activated_CD4+_T
HBA2	0	5.72219	0.911	0.03	0	Activated_CD4+_T
NFKBIA	1.0145e-08	-3.96069	0.2	0.908	0.000300362	CD4+_TCM
ABHD11	4.02032e-07	1.50835	0.133	0.006	0.011903	CD4+_TCM
FAM129C	2.00521e-08	1.62658	0.2	0.011	0.000593682	CD4+_TCM
XIST	6.74673e-07	1.63922	0.2	0.015	0.019975	CD4+_TCM
ANKZF1	1.30488e-07	1.68308	0.2	0.013	0.00386337	CD4+_TCM
LINC01006	3.78077e-09	1.73596	0.067	0	0.000111937	CD4+_TCM
ZC3H10	1.73807e-11	1.74949	0.133	0.002	5.14591e-07	CD4+_TCM
BLK	1.71801e-18	1.76253	0.2	0.002	5.08651e-14	CD4+_TCM
NBPF20	1.41141e-07	1.85878	0.2	0.013	0.00417875	CD4+_TCM
AC023983.1	6.80152e-17	1.93193	0.133	0	2.01373e-12	CD4+_TCM
ABCB8	1.84751e-09	1.93953	0.2	0.01	5.46992e-05	CD4+_TCM
ZNF510	7.99956e-09	2.01311	0.133	0.004	0.000236843	CD4+_TCM
MAPKAPK5	2.73582e-09	2.0439	0.267	0.019	8.09995e-05	CD4+_TCM
AL591767.1	3.78077e-09	2.10445	0.067	0	0.000111937	CD4+_TCM
AL121936.1	8.55481e-09	2.47505	0.133	0.004	0.000253282	CD4+_TCM
ANO9	6.80152e-17	2.58954	0.133	0	2.01373e-12	CD4+_TCM
ATAD3C	4.02032e-07	2.63607	0.133	0.006	0.011903	CD4+_TCM
MORC2-AS1	4.02032e-07	2.72285	0.133	0.006	0.011903	CD4+_TCM
ANKRD18A	3.78077e-09	2.72296	0.067	0	0.000111937	CD4+_TCM
CUX2	3.78077e-09	2.72296	0.067	0	0.000111937	CD4+_TCM
TIGD5	3.78077e-09	2.72296	0.067	0	0.000111937	CD4+_TCM
AC099062.1	9.14745e-09	2.96378	0.133	0.004	0.000270829	CD4+_TCM
AC068389.1	3.78077e-09	2.98995	0.067	0	0.000111937	CD4+_TCM
AC074032.1	3.78077e-09	2.98995	0.067	0	0.000111937	CD4+_TCM
AC078850.2	3.78077e-09	2.98995	0.067	0	0.000111937	CD4+_TCM
C2orf40	3.78077e-09	2.98995	0.067	0	0.000111937	CD4+_TCM
LINC01994	3.78077e-09	2.98995	0.067	0	0.000111937	CD4+_TCM
IGHM	1.96147e-09	3.06328	0.533	0.088	5.80731e-05	CD4+_TCM
MTRNR2L12	6.47404e-09	3.07181	0.933	0.721	0.000191677	CD4+_TCM
FGFR1	1.25458e-07	3.10894	0.2	0.013	0.00371444	CD4+_TCM
MTRNR2L1	7.71561e-09	3.11069	0.733	0.216	0.000228436	CD4+_TCM
ATXN7L1	5.25883e-07	3.17043	0.2	0.015	0.0155698	CD4+_TCM
AC119396.1	3.78077e-09	3.17507	0.067	0	0.000111937	CD4+_TCM
LINC00668	3.78077e-09	3.17507	0.067	0	0.000111937	CD4+_TCM
ONECUT3	3.78077e-09	3.17507	0.067	0	0.000111937	CD4+_TCM
DCD	1.83671e-08	3.20065	0.2	0.011	0.000543794	CD4+_TCM
LINC02227	1.83854e-15	3.21865	0.4	0.023	5.44338e-11	CD4+_TCM
AC008033.3	3.78077e-09	3.34091	0.067	0	0.000111937	CD4+_TCM
AC012640.1	3.78077e-09	3.34091	0.067	0	0.000111937	CD4+_TCM
LINC02484	3.78077e-09	3.34091	0.067	0	0.000111937	CD4+_TCM
DUSP18	1.4506e-09	3.34758	0.333	0.031	4.29478e-05	CD4+_TCM
IKZF3	1.63183e-06	3.40321	0.2	0.017	0.0483136	CD4+_TCM
RAB37	3.61354e-07	3.4139	0.133	0.006	0.0106986	CD4+_TCM
KAT2A	1.94134e-09	3.57753	0.2	0.01	5.74772e-05	CD4+_TCM
GEMIN6	9.14745e-09	3.57842	0.133	0.004	0.000270829	CD4+_TCM
RPS6KA5	6.13122e-13	3.76676	0.467	0.044	1.81527e-08	CD4+_TCM
NUBPL	8.11679e-08	3.84886	0.267	0.025	0.00240314	CD4+_TCM
CERS5	5.45013e-07	4.00147	0.2	0.015	0.0161362	CD4+_TCM
LTB	5.54441e-18	4.16655	0.4	0.019	1.64153e-13	CD4+_TCM
BACH2	6.08226e-21	4.19413	0.533	0.031	1.80077e-16	CD4+_TCM
HBA1	5.54901e-53	5.80188	0.8	0.019	1.6429e-48	CD4+_TCM
HBB	4.56744e-68	6.59374	0.867	0.013	1.35228e-63	CD4+_TCM
HBA2	4.0362e-69	6.5954	0.933	0.017	1.195e-64	CD4+_TCM
AVIL	1.75511e-14	-3.31587	0.058	0.259	5.19635e-10	CD8+_TCM
MT2A	2.18848e-11	-2.90317	0.005	0.115	6.47944e-07	CD8+_TCM
S100A8	4.48892e-11	-2.72396	0.021	0.152	1.32904e-06	CD8+_TCM
NFKBIA	6.46964e-10	-2.46094	0.005	0.1	1.91546e-05	CD8+_TCM
SLC30A7	2.9085e-11	-2.45519	0.028	0.167	8.61119e-07	CD8+_TCM
CXCL8	5.7166e-11	-2.44884	0	0.096	1.69252e-06	CD8+_TCM
ENOX1	3.77684e-10	-2.39876	0.137	0.322	1.11821e-05	CD8+_TCM
IL1B	1.06159e-08	-2.39569	0	0.074	0.000314304	CD8+_TCM
FOS	5.47684e-09	-2.33926	0.009	0.104	0.000162153	CD8+_TCM
GREM1	5.62248e-16	-2.23094	0.056	0.274	1.66465e-11	CD8+_TCM
NEDD4L	5.47825e-14	-2.21458	0.253	0.493	1.62194e-09	CD8+_TCM
S100A9	7.69772e-08	-2.17213	0.023	0.122	0.00227907	CD8+_TCM
FOSB	1.41301e-07	-2.11314	0.002	0.07	0.0041835	CD8+_TCM
AC005253.1	2.78175e-12	-2.113	0.03	0.185	8.23593e-08	CD8+_TCM
KPNB1	3.14594e-31	-2.03691	0.198	0.607	9.31417e-27	CD8+_TCM
BCL6	5.20561e-15	-1.9589	0.077	0.3	1.54122e-10	CD8+_TCM
DHFR2	1.36006e-11	-1.90822	0.04	0.196	4.02672e-07	CD8+_TCM
SLCO1B1	3.01846e-14	-1.87411	0.102	0.337	8.93675e-10	CD8+_TCM
KCNH2	4.54944e-17	-1.84682	0.2	0.481	1.34695e-12	CD8+_TCM
GDA	5.17059e-09	-1.84632	0.084	0.237	0.000153086	CD8+_TCM
SETD5	1.57089e-08	-1.8303	0.056	0.189	0.000465095	CD8+_TCM
JUN	1.51898e-07	-1.82115	0.002	0.07	0.00449726	CD8+_TCM
AC007638.1	4.79374e-12	-1.80649	0.06	0.241	1.41928e-07	CD8+_TCM
RFX4	1.33337e-16	-1.78234	0.079	0.322	3.94772e-12	CD8+_TCM
KANTR	7.38879e-12	-1.77691	0.06	0.237	2.1876e-07	CD8+_TCM
AL157938.3	1.7872e-31	-1.75662	0.316	0.733	5.29135e-27	CD8+_TCM
ZFP36	5.91076e-09	-1.74213	0.009	0.104	0.000175	CD8+_TCM
CCL3	7.96716e-07	-1.71569	0	0.056	0.0235884	CD8+_TCM
RBM23	5.46142e-08	-1.71433	0.035	0.148	0.00161696	CD8+_TCM
ZNF570	1.66906e-07	-1.70356	0.021	0.115	0.0049416	CD8+_TCM
DUSP1	1.67433e-06	-1.68767	0.005	0.067	0.0495719	CD8+_TCM
ARID4B	1.65984e-07	-1.63636	0.063	0.189	0.00491429	CD8+_TCM
C1orf56	6.83406e-10	-1.62368	0.06	0.215	2.02336e-05	CD8+_TCM
AC008124.1	3.50612e-11	-1.62274	0.105	0.296	1.03806e-06	CD8+_TCM
ARID3A	2.68573e-14	-1.61451	0.114	0.348	7.95163e-10	CD8+_TCM
RIC8B	8.36974e-10	-1.58643	0.27	0.459	2.47803e-05	CD8+_TCM
CSNK1A1	6.19048e-10	-1.58216	0.077	0.241	1.83281e-05	CD8+_TCM
WAC-AS1	1.27217e-18	-1.56664	0.198	0.5	3.76651e-14	CD8+_TCM
U52111.1	9.65786e-08	-1.56104	0.03	0.137	0.0028594	CD8+_TCM
PCNX2	4.47609e-29	-1.561	0.407	0.759	1.32524e-24	CD8+_TCM
BIRC3	1.187e-06	-1.54274	0.042	0.144	0.0351436	CD8+_TCM
KAT6A	1.10343e-23	-1.51573	0.295	0.659	3.26691e-19	CD8+_TCM
CD74	2.14385e-11	1.68436	0.37	0.141	6.3473e-07	CD8+_TCM
SCN3A	3.8836e-07	1.80222	0.163	0.037	0.0114982	CD8+_TCM
SLC35B1	1.97192e-07	1.84145	0.244	0.093	0.00583825	CD8+_TCM
RPL10	9.25195e-07	1.91332	0.258	0.119	0.0273922	CD8+_TCM
DUSP18	1.85328e-09	2.02176	0.347	0.159	5.487e-05	CD8+_TCM
HES2	8.02528e-08	2.08143	0.202	0.059	0.00237604	CD8+_TCM
IGHM	3.82689e-10	2.34582	0.2	0.033	1.13303e-05	CD8+_TCM
BACH2	2.69228e-16	2.76797	0.412	0.144	7.97104e-12	CD8+_TCM
MOB3A	1.47457e-13	2.85798	0.298	0.074	4.36575e-09	CD8+_TCM
PAN3	2.77655e-12	2.95289	0.298	0.089	8.22052e-08	CD8+_TCM
HBA1	1.97553e-41	3.46654	0.595	0.081	5.84896e-37	CD8+_TCM
SLC52A1	1.23697e-08	3.53371	0.128	0.007	0.000366231	CD8+_TCM
HBA2	9.426e-77	4.60017	0.819	0.081	2.79075e-72	CD8+_TCM
HBB	3.74072e-63	5.05357	0.712	0.052	1.10751e-58	CD8+_TCM
MT2A	4.57288e-237	-3.30208	0.002	0.264	1.35389e-232	CD8+_TEM
FOS	9.91068e-174	-2.76084	0.007	0.214	2.93426e-169	CD8+_TEM
IGHG3	2.77806e-21	-2.42864	0.006	0.039	8.225e-17	CD8+_TEM
ZFP36	3.08409e-175	-2.37173	0.025	0.261	9.13107e-171	CD8+_TEM
NFKBIA	6.51095e-173	-2.36017	0.016	0.24	1.9277e-168	CD8+_TEM
S100A8	4.31963e-131	-2.31529	0.019	0.2	1.27891e-126	CD8+_TEM
MT1X	9.59578e-132	-2.3055	0.001	0.151	2.84102e-127	CD8+_TEM
JUN	1.82635e-137	-2.2184	0.011	0.188	5.40728e-133	CD8+_TEM
TXNIP	9.25091e-227	-2.19891	0.063	0.394	2.73892e-222	CD8+_TEM
THBS1	6.6496e-99	-1.99421	0.003	0.122	1.96875e-94	CD8+_TEM
JCHAIN	7.03289e-50	-1.98495	0.004	0.07	2.08223e-45	CD8+_TEM
FOSB	1.22113e-71	-1.77474	0.003	0.091	3.61539e-67	CD8+_TEM
PRF1	1.956e-106	-1.71988	0.017	0.17	5.79114e-102	CD8+_TEM
CNOT6L	3.41597e-99	-1.71452	0.02	0.167	1.01137e-94	CD8+_TEM
PIK3R1	2.07785e-108	-1.63828	0.031	0.203	6.15188e-104	CD8+_TEM
CCL5	2.431e-136	-1.63462	0.049	0.275	7.19747e-132	CD8+_TEM
PABPC1	3.25766e-222	-1.62538	0.072	0.412	9.64494e-218	CD8+_TEM
NKG7	1.63055e-130	-1.62446	0.045	0.26	4.82757e-126	CD8+_TEM
TNFAIP3	1.1489e-106	-1.62417	0.017	0.171	3.40154e-102	CD8+_TEM
RUNX3	9.96592e-117	-1.58821	0.028	0.207	2.95061e-112	CD8+_TEM
FGFBP2	2.66422e-71	-1.5731	0.002	0.088	7.88797e-67	CD8+_TEM
HLA-C	6.90221e-229	-1.54773	0.127	0.517	2.04354e-224	CD8+_TEM
LYZ	9.60429e-103	-1.54186	0.03	0.198	2.84354e-98	CD8+_TEM
S100A9	3.81389e-66	-1.51831	0.018	0.124	1.12918e-61	CD8+_TEM
IGLC2	1.02087e-22	-1.50081	0.008	0.046	3.02248e-18	CD8+_TEM
TBC1D17	1.8341e-09	1.50148	0.069	0.035	5.43021e-05	CD8+_TEM
TYW5	6.67857e-08	1.50432	0.081	0.048	0.00197732	CD8+_TEM
AC103702.2	1.44794e-10	1.52537	0.085	0.045	4.28692e-06	CD8+_TEM
CHST12	6.61085e-08	1.54389	0.11	0.073	0.00195727	CD8+_TEM
AC087164.1	3.06086e-08	1.54417	0.041	0.016	0.00090623	CD8+_TEM
LDB3	3.58818e-07	1.54859	0.04	0.017	0.0106235	CD8+_TEM
SDCCAG8	7.00863e-09	1.55224	0.08	0.045	0.000207505	CD8+_TEM
SCRG1	4.86549e-10	1.55657	0.049	0.019	1.44052e-05	CD8+_TEM
SCN11A	4.14315e-09	1.57154	0.036	0.012	0.000122666	CD8+_TEM
PDGFRA	2.49049e-08	1.57833	0.041	0.017	0.000737358	CD8+_TEM
HES2	3.71958e-18	1.58196	0.07	0.021	1.10126e-13	CD8+_TEM
LTB	5.1352e-13	1.58417	0.139	0.085	1.52038e-08	CD8+_TEM
CPEB1	3.9281e-19	1.59113	0.062	0.015	1.16299e-14	CD8+_TEM
SCYL3	1.09165e-07	1.59561	0.077	0.045	0.00323206	CD8+_TEM
DNAH14	6.94845e-17	1.59872	0.064	0.019	2.05723e-12	CD8+_TEM
FAM107A	1.16784e-09	1.60764	0.095	0.055	3.45763e-05	CD8+_TEM
SYDE2	7.70049e-10	1.60879	0.052	0.021	2.27988e-05	CD8+_TEM
LCOR	3.12182e-08	1.61294	0.162	0.123	0.000924277	CD8+_TEM
SLC35E3	3.04202e-10	1.61295	0.123	0.079	9.0065e-06	CD8+_TEM
AP000253.1	2.07487e-11	1.61749	0.069	0.031	6.14306e-07	CD8+_TEM
DST	9.95641e-12	1.61761	0.085	0.042	2.94779e-07	CD8+_TEM
GABBR2	2.89638e-09	1.63441	0.036	0.012	8.57532e-05	CD8+_TEM
IGHD	9.2828e-11	1.63814	0.086	0.045	2.74836e-06	CD8+_TEM
GPM6B	6.43458e-11	1.65469	0.078	0.038	1.90509e-06	CD8+_TEM
PPM1N	9.90913e-31	1.65961	0.237	0.134	2.9338e-26	CD8+_TEM
LYRM4	1.98118e-12	1.66542	0.067	0.028	5.86569e-08	CD8+_TEM
CELF4	4.19709e-10	1.67076	0.053	0.021	1.24263e-05	CD8+_TEM
CCDC170	9.96325e-10	1.67724	0.047	0.018	2.94982e-05	CD8+_TEM
AC007114.2	1.51635e-12	1.67897	0.05	0.016	4.48945e-08	CD8+_TEM
GTF2IRD1	2.84531e-13	1.68256	0.042	0.01	8.42411e-09	CD8+_TEM
PDE11A	2.40566e-12	1.6874	0.075	0.034	7.12243e-08	CD8+_TEM
AC046130.1	2.25033e-10	1.69293	0.047	0.017	6.66254e-06	CD8+_TEM
CD22	5.15197e-09	1.70474	0.067	0.034	0.000152534	CD8+_TEM
AC006480.2	1.72041e-12	1.70691	0.057	0.021	5.09361e-08	CD8+_TEM
FDX2	3.09675e-15	1.70749	0.027	0.001	9.16854e-11	CD8+_TEM
IL23R	1.73497e-15	1.71019	0.055	0.015	5.13672e-11	CD8+_TEM
SLC25A37	1.19437e-11	1.73359	0.134	0.085	3.53618e-07	CD8+_TEM
NFATC3	1.94974e-11	1.73907	0.181	0.132	5.7726e-07	CD8+_TEM
AC097376.2	8.87369e-10	1.74913	0.072	0.036	2.62723e-05	CD8+_TEM
IGHM	3.50246e-72	1.75702	0.272	0.098	1.03697e-67	CD8+_TEM
ADAM12	2.87411e-12	1.75968	0.06	0.023	8.50936e-08	CD8+_TEM
LINC01405	1.51098e-16	1.76626	0.06	0.017	4.47355e-12	CD8+_TEM
DPP6	1.44055e-14	1.78235	0.056	0.017	4.26502e-10	CD8+_TEM
FEM1A	6.10284e-22	1.78244	0.182	0.102	1.80687e-17	CD8+_TEM
LRP1	4.26798e-12	1.80648	0.061	0.024	1.26362e-07	CD8+_TEM
RGS16	3.41531e-22	1.80794	0.147	0.071	1.01117e-17	CD8+_TEM
NCALD	3.47696e-27	1.80896	0.253	0.161	1.02942e-22	CD8+_TEM
LINC01252	3.32982e-16	1.821	0.075	0.027	9.8586e-12	CD8+_TEM
PLAG1	1.25603e-15	1.82121	0.091	0.04	3.71873e-11	CD8+_TEM
SEMA3E	3.17195e-15	1.83053	0.087	0.038	9.3912e-11	CD8+_TEM
NPAS3	1.5482e-18	1.83224	0.065	0.018	4.58375e-14	CD8+_TEM
SLC35B1	8.53405e-09	1.87102	0.115	0.076	0.000252667	CD8+_TEM
SLC4A1	4.14948e-23	1.87496	0.142	0.066	1.22854e-18	CD8+_TEM
KLHL7	4.38888e-18	1.88153	0.121	0.058	1.29942e-13	CD8+_TEM
CACNA1A	7.62344e-24	1.88524	0.203	0.119	2.25707e-19	CD8+_TEM
RPS6KA5	3.60094e-23	1.89349	0.186	0.104	1.06613e-18	CD8+_TEM
TRIM13	2.28676e-19	1.89525	0.148	0.079	6.77042e-15	CD8+_TEM
HS3ST1	1.2926e-20	1.92595	0.097	0.036	3.82701e-16	CD8+_TEM
FGFR1	7.39009e-17	1.93044	0.075	0.026	2.18798e-12	CD8+_TEM
C20orf96	5.51588e-33	1.96025	0.202	0.098	1.63309e-28	CD8+_TEM
AGMAT	7.55866e-37	1.96075	0.207	0.095	2.23789e-32	CD8+_TEM
KCNQ1OT1	5.93268e-21	1.96665	0.126	0.057	1.75649e-16	CD8+_TEM
GLIDR	9.19466e-18	1.97882	0.092	0.037	2.72226e-13	CD8+_TEM
DUSP18	8.69114e-38	1.98751	0.194	0.082	2.57319e-33	CD8+_TEM
DHX33	2.75103e-16	2.03144	0.109	0.053	8.14498e-12	CD8+_TEM
RDH11	3.15572e-24	2.03969	0.143	0.065	9.34314e-20	CD8+_TEM
APOPT1	1.05376e-45	2.04325	0.234	0.104	3.11986e-41	CD8+_TEM
CEP104	2.2313e-21	2.04802	0.116	0.049	6.60621e-17	CD8+_TEM
LINC00574	2.37767e-26	2.05029	0.085	0.021	7.03956e-22	CD8+_TEM
ITGA11	2.21087e-23	2.0804	0.064	0.012	6.54571e-19	CD8+_TEM
LPAR4	1.69955e-35	2.10487	0.172	0.069	5.03186e-31	CD8+_TEM
AL731577.1	3.69437e-57	2.18318	0.248	0.098	1.09379e-52	CD8+_TEM
ABCB4	4.07815e-37	2.22092	0.15	0.051	1.20742e-32	CD8+_TEM
MUC20	7.67076e-29	2.27927	0.172	0.081	2.27108e-24	CD8+_TEM
GPM6A	1.15078e-73	2.32078	0.316	0.135	3.4071e-69	CD8+_TEM
LINC02227	4.318e-28	2.3427	0.102	0.03	1.27843e-23	CD8+_TEM
SEZ6L2	1.9883e-30	2.34895	0.109	0.031	5.88677e-26	CD8+_TEM
SPG7	1.26984e-75	2.36126	0.378	0.204	3.75961e-71	CD8+_TEM
SLIT3	2.80407e-33	2.36662	0.114	0.031	8.30202e-29	CD8+_TEM
AL035078.1	1.83036e-67	2.45473	0.26	0.095	5.41914e-63	CD8+_TEM
SCN3A	2.53317e-71	2.5544	0.23	0.066	7.49997e-67	CD8+_TEM
EPHB4	2.46866e-37	2.6173	0.099	0.017	7.30895e-33	CD8+_TEM
AC005091.1	1.34989e-31	2.62219	0.057	0.001	3.99663e-27	CD8+_TEM
GRAMD2B	7.27458e-70	2.66463	0.208	0.051	2.15378e-65	CD8+_TEM
HBA1	0	3.45934	0.65	0.205	0	CD8+_TEM
SLC52A1	1.57269e-58	3.52962	0.106	0.003	4.65626e-54	CD8+_TEM
HBA2	0	4.16125	0.817	0.228	0	CD8+_TEM
HBB	0	4.34671	0.708	0.155	0	CD8+_TEM
BACH2	8.63668e-167	4.46024	0.328	0.044	2.55706e-162	CD8+_TEM
SPRY1	4.221e-52	-4.42917	0	0.206	1.24971e-47	Naive_CD4+/CD8+_T
MTRNR2L1	1.58514e-269	-1.98951	0.557	0.954	4.69311e-265	Naive_CD4+/CD8+_T
S100A8	1.04258e-11	-1.86625	0.022	0.087	3.08676e-07	Naive_CD4+/CD8+_T
NLRP3	6.18005e-08	-1.73033	0	0.03	0.00182973	Naive_CD4+/CD8+_T
PPBP	4.78951e-17	-1.71752	0.016	0.101	1.41803e-12	Naive_CD4+/CD8+_T
SH2D2A	1.12838e-07	-1.71096	0	0.029	0.0033408	Naive_CD4+/CD8+_T
NFKBIA	3.57141e-10	-1.63514	0.007	0.055	1.05739e-05	Naive_CD4+/CD8+_T
SYNE2	1.595e-09	-1.60908	0.006	0.05	4.72233e-05	Naive_CD4+/CD8+_T
MTRNR2L8	4.56838e-201	-1.59958	0.579	0.947	1.35256e-196	Naive_CD4+/CD8+_T
MYOM2	3.75898e-07	-1.5923	0	0.026	0.0111292	Naive_CD4+/CD8+_T
PRF1	1.15457e-09	-1.56124	0.008	0.055	3.41834e-05	Naive_CD4+/CD8+_T
FYB1	5.80156e-14	-1.54695	0.021	0.096	1.71767e-09	Naive_CD4+/CD8+_T
S100A11	7.71449e-07	-1.53726	0.004	0.034	0.0228403	Naive_CD4+/CD8+_T
S100A9	1.05056e-12	-1.53478	0.022	0.093	3.11039e-08	Naive_CD4+/CD8+_T
ATP2B1	2.75295e-09	-1.51262	0.013	0.06	8.15065e-05	Naive_CD4+/CD8+_T
IL23R	2.96762e-09	1.50329	0.061	0.021	8.78625e-05	Naive_CD4+/CD8+_T
CEP104	9.43811e-12	1.50664	0.117	0.053	2.79434e-07	Naive_CD4+/CD8+_T
HLA-DRA	1.10634e-18	1.51409	0.156	0.063	3.27554e-14	Naive_CD4+/CD8+_T
SCRG1	2.23439e-09	1.53124	0.05	0.015	6.61535e-05	Naive_CD4+/CD8+_T
CD74	4.28418e-38	1.57682	0.356	0.173	1.26842e-33	Naive_CD4+/CD8+_T
STPG1	6.5701e-08	1.59794	0.026	0.005	0.00194521	Naive_CD4+/CD8+_T
PAXBP1	6.12228e-07	1.62266	0.05	0.019	0.0181262	Naive_CD4+/CD8+_T
HAUS8	1.80368e-09	1.63881	0.037	0.008	5.34015e-05	Naive_CD4+/CD8+_T
GRAMD2B	2.13026e-16	1.65545	0.15	0.066	6.30705e-12	Naive_CD4+/CD8+_T
AHCYL1	6.94074e-11	1.66245	0.026	0.003	2.05494e-06	Naive_CD4+/CD8+_T
LINC00574	6.37369e-11	1.67032	0.068	0.023	1.88706e-06	Naive_CD4+/CD8+_T
GLIDR	2.96883e-11	1.67308	0.101	0.043	8.78982e-07	Naive_CD4+/CD8+_T
SPG7	2.59774e-47	1.72965	0.418	0.206	7.69112e-43	Naive_CD4+/CD8+_T
CD37	1.87439e-20	1.73956	0.125	0.04	5.54951e-16	Naive_CD4+/CD8+_T
IGHD	8.47783e-16	1.75266	0.053	0.009	2.51003e-11	Naive_CD4+/CD8+_T
CD79A	1.7603e-17	1.76562	0.087	0.023	5.21172e-13	Naive_CD4+/CD8+_T
GPM6A	8.0027e-38	1.79741	0.349	0.167	2.36936e-33	Naive_CD4+/CD8+_T
HBA1	1.88717e-84	1.81761	0.595	0.354	5.58733e-80	Naive_CD4+/CD8+_T
HLA-DRB1	2.91044e-30	1.90076	0.182	0.059	8.61695e-26	Naive_CD4+/CD8+_T
LINC00926	5.00454e-13	1.95007	0.04	0.006	1.48169e-08	Naive_CD4+/CD8+_T
EPHB4	2.77165e-21	2.02864	0.116	0.034	8.20601e-17	Naive_CD4+/CD8+_T
CD79B	2.2962e-19	2.04209	0.049	0.005	6.79835e-15	Naive_CD4+/CD8+_T
LTB	6.79949e-29	2.05987	0.109	0.021	2.01313e-24	Naive_CD4+/CD8+_T
HBA2	2.12874e-198	2.20185	0.796	0.461	6.30257e-194	Naive_CD4+/CD8+_T
FDX2	6.7928e-20	2.41241	0.035	0.001	2.01114e-15	Naive_CD4+/CD8+_T
HBB	1.2889e-186	2.62745	0.683	0.255	3.81606e-182	Naive_CD4+/CD8+_T
IGHM	1.53018e-94	3.30336	0.233	0.023	4.53041e-90	Naive_CD4+/CD8+_T
AC005091.1	9.30528e-42	3.42571	0.07	0	2.75501e-37	Naive_CD4+/CD8+_T
SLC52A1	4.3537e-69	3.87359	0.13	0.003	1.289e-64	Naive_CD4+/CD8+_T
BACH2	3.22771e-196	5.05153	0.368	0.015	9.55628e-192	Naive_CD4+/CD8+_T
MTRNR2L1	0	-2.62809	0.434	0.971	0	NK_T
MTRNR2L6	2.45272e-26	-2.22794	0.014	0.145	7.26178e-22	NK_T
PRF1	3.14148e-20	-2.21424	0.006	0.104	9.30099e-16	NK_T
MTRNR2L8	8.0188e-287	-2.19419	0.403	0.937	2.37413e-282	NK_T
ATP2B1	2.14329e-20	-2.12651	0.012	0.115	6.34564e-16	NK_T
S100A9	3.37327e-20	-2.04893	0.027	0.137	9.98723e-16	NK_T
MTRNR2L12	0	-2.03103	0.784	0.998	0	NK_T
FYB1	3.54105e-25	-1.98495	0.027	0.16	1.0484e-20	NK_T
CNOT6L	4.34126e-13	-1.94401	0.002	0.064	1.28532e-08	NK_T
NKG7	6.30775e-30	-1.88487	0.038	0.195	1.86753e-25	NK_T
MALAT1	4.21064e-162	-1.87776	0.406	0.817	1.24664e-157	NK_T
GNLY	6.58165e-46	-1.86807	0.111	0.34	1.94863e-41	NK_T
S100A8	9.49398e-22	-1.8638	0.016	0.128	2.81088e-17	NK_T
NFKBIA	7.53736e-14	-1.8213	0.01	0.08	2.23159e-09	NK_T
PPP2R5C	2.13223e-16	-1.80802	0.02	0.109	6.3129e-12	NK_T
TGFB1	7.26304e-12	-1.8053	0.007	0.066	2.15037e-07	NK_T
RBM25	1.41666e-44	-1.79729	0.066	0.297	4.19429e-40	NK_T
SRGN	1.61364e-14	-1.78976	0.016	0.093	4.77749e-10	NK_T
NBPF9	4.58154e-19	-1.7741	0.025	0.129	1.35646e-14	NK_T
SH2D2A	1.47624e-10	-1.68256	0	0.047	4.3707e-06	NK_T
MCL1	1.0096e-09	-1.6714	0.007	0.055	2.98914e-05	NK_T
MTRNR2L13	1.07616e-08	-1.66901	0.002	0.042	0.000318619	NK_T
JUNB	1.30489e-21	-1.66473	0.036	0.157	3.86338e-17	NK_T
NLRP3	2.19556e-09	-1.6474	0.001	0.043	6.5004e-05	NK_T
PPP1R12A	1.73082e-19	-1.63813	0.012	0.111	5.12443e-15	NK_T
PPBP	8.18727e-20	-1.63524	0.017	0.121	2.424e-15	NK_T
FOSL2	1.36715e-10	-1.60956	0.002	0.052	4.04773e-06	NK_T
RNF213	4.52148e-19	-1.58559	0.026	0.131	1.33867e-14	NK_T
SRSF2	7.24794e-10	-1.56776	0.019	0.075	2.1459e-05	NK_T
BAZ1A	2.19662e-10	-1.56722	0.006	0.057	6.50354e-06	NK_T
PKN1	2.44018e-10	-1.56591	0.011	0.065	7.22463e-06	NK_T
PGGHG	7.99371e-11	-1.55962	0.012	0.069	2.3667e-06	NK_T
PRPF40A	3.2461e-11	-1.54013	0.005	0.059	9.61073e-07	NK_T
HSP90AA1	9.45723e-36	-1.52617	0.037	0.223	2.8e-31	NK_T
PFN1	1.15463e-25	-1.51701	0.069	0.221	3.41851e-21	NK_T
SRSF11	1.78299e-29	-1.51591	0.051	0.216	5.27891e-25	NK_T
CD95-FAS-AHS0023-pAbO	1.09384e-26	1.55016	0.007	0	3.23854e-22	NK_T
YBX3	3.13176e-145	1.65393	0.127	0.011	9.27219e-141	NK_T
CD294-PTGDR2-AHS0106-pAbO	1.09384e-26	1.75617	0.007	0	3.23854e-22	NK_T
FDX2	1.52938e-25	1.79059	0.027	0.003	4.52804e-21	NK_T
LAG-3-LAG3-AHS0018-pAbO	1.09384e-26	1.84287	0.007	0	3.23854e-22	NK_T
SLC25A39	1.04397e-127	1.85004	0.159	0.02	3.09087e-123	NK_T
CD184-CXCR4-AHS0060-pAbO	1.09384e-26	2.00369	0.007	0	3.23854e-22	NK_T
HLA-DR-CD74-AHS0035-pAbO	1.09384e-26	2.11744	0.007	0	3.23854e-22	NK_T
PAXBP1	1.58354e-16	2.14672	0.082	0.031	4.68838e-12	NK_T
CD69-CD69-AHS0010-pAbO	1.09384e-26	2.14856	0.007	0	3.23854e-22	NK_T
BRSK1	2.81397e-218	2.15793	0.198	0.017	8.33133e-214	NK_T
CD152-CTLA4-AHS0017-pAbO	1.09384e-26	2.39432	0.007	0	3.23854e-22	NK_T
IGHM	1.28879e-133	2.56955	0.213	0.035	3.81571e-129	NK_T
TCR-gamma-delta:B1-TRD-TRG-AHS0015-pAbO	1.09384e-26	2.73423	0.007	0	3.23854e-22	NK_T
AC005091.1	3.40539e-208	2.83077	0.07	0.001	1.00823e-203	NK_T
HBA1	7.94159e-203	3.2947	0.805	0.589	2.35127e-198	NK_T
SLC52A1	2.66187e-260	3.45004	0.125	0.004	7.88098e-256	NK_T
HBA2	3.3499e-254	3.47793	0.879	0.755	9.91804e-250	NK_T
BACH2	0	4.28954	0.336	0.027	0	NK_T
HBB	6.38247e-290	4.54818	0.861	0.525	1.88966e-285	NK_T
PPBP	6.86605e-16	-2.7511	0.008	0.102	2.03283e-11	Th1
S100A8	1.73086e-14	-2.57317	0.01	0.097	5.12457e-10	Th1
MTRNR2L10	2.23274e-10	-2.40568	0.004	0.062	6.61049e-06	Th1
MT2A	1.47423e-07	-2.19838	0	0.037	0.00436476	Th1
FOS	1.64697e-06	-2.00239	0.001	0.034	0.0487618	Th1
NFKBIA	1.435e-07	-1.93625	0.004	0.046	0.00424859	Th1
SPRY1	3.60667e-08	-1.93537	0	0.04	0.00106783	Th1
MTRNR2L1	1.52186e-155	-1.84984	0.563	0.932	4.50578e-151	Th1
SAT1	6.53419e-07	-1.78312	0.011	0.055	0.0193458	Th1
S100A9	4.45992e-09	-1.75864	0.018	0.081	0.000132045	Th1
NKG7	1.39683e-13	-1.70151	0.02	0.112	4.1356e-09	Th1
FYB1	2.25487e-10	-1.64562	0.015	0.084	6.67599e-06	Th1
PPP1R12A	1.41652e-06	-1.63717	0.01	0.051	0.0419388	Th1
MTRNR2L8	2.99472e-127	-1.50271	0.604	0.939	8.86648e-123	Th1
LINC01405	1.19881e-06	1.53593	0.064	0.023	0.0354932	Th1
HLA-DRB1	3.77325e-17	1.54766	0.17	0.058	1.11714e-12	Th1
CD74	2.37604e-33	1.58801	0.395	0.179	7.03474e-29	Th1
SCN3A	3.8249e-15	1.60844	0.17	0.065	1.13244e-10	Th1
PPM1N	2.40226e-16	1.61996	0.217	0.095	7.11237e-12	Th1
CD79B	9.55731e-08	1.63573	0.041	0.008	0.00282963	Th1
RDH11	1.73853e-11	1.68604	0.131	0.05	5.14727e-07	Th1
LINC00926	1.54049e-08	1.79122	0.042	0.007	0.000456093	Th1
HBA1	1.07687e-72	1.79128	0.646	0.353	3.1883e-68	Th1
GRAMD2B	2.14863e-14	1.84607	0.142	0.049	6.36145e-10	Th1
EPHB4	2.33811e-13	1.85386	0.113	0.034	6.92244e-09	Th1
HAUS8	4.13634e-10	1.87888	0.03	0.001	1.22465e-05	Th1
AL731577.1	1.33121e-22	1.90995	0.236	0.088	3.9413e-18	Th1
FDX2	5.98342e-11	2.03112	0.03	0	1.77151e-06	Th1
IGHD	9.12264e-14	2.17568	0.054	0.005	2.70094e-09	Th1
CD19	1.15412e-09	2.18333	0.041	0.005	3.417e-05	Th1
HBA2	5.71847e-160	2.46214	0.809	0.397	1.69307e-155	Th1
HBB	5.1097e-154	2.88815	0.707	0.211	1.51283e-149	Th1
IGHM	8.81233e-50	2.97775	0.225	0.028	2.60907e-45	Th1
AC005091.1	1.43303e-24	3.39156	0.072	0	4.24278e-20	Th1
SLC52A1	4.9681e-42	4.25303	0.132	0.002	1.4709e-37	Th1
BACH2	6.83763e-110	5.27196	0.342	0.01	2.02442e-105	Th1
SPRY1	1.0736e-16	-3.12596	0	0.101	3.17862e-12	Th2
S100A8	5.745e-11	-2.38963	0.012	0.091	1.70092e-06	Th2
AKNA	8.35573e-10	-2.17304	0.009	0.078	2.47388e-05	Th2
SH2D2A	4.31297e-07	-2.08744	0	0.039	0.0127694	Th2
MTRNR2L1	2.5739e-150	-1.996	0.517	0.958	7.62055e-146	Th2
S100A9	1.03474e-10	-1.97972	0.022	0.107	3.06355e-06	Th2
PRF1	1.88353e-07	-1.86041	0.008	0.059	0.00557657	Th2
ATP2B1	2.77695e-09	-1.83803	0.006	0.068	8.22171e-05	Th2
NKG7	3.85115e-09	-1.70568	0.028	0.107	0.000114021	Th2
FYB1	6.43935e-09	-1.69042	0.019	0.09	0.00019065	Th2
MTRNR2L8	7.44653e-100	-1.58565	0.553	0.918	2.20469e-95	Th2
MTRNR2L12	6.33834e-183	-1.53029	0.897	1	1.87659e-178	Th2
SCN3A	8.07074e-07	1.50038	0.148	0.075	0.023895	Th2
TRIM13	7.15635e-08	1.52343	0.151	0.07	0.00211878	Th2
CD37	9.71575e-08	1.56774	0.101	0.036	0.00287654	Th2
CD74	5.91825e-19	1.56837	0.335	0.159	1.75222e-14	Th2
SPG7	7.61255e-18	1.5793	0.377	0.204	2.25385e-13	Th2
APOPT1	1.07852e-14	1.60475	0.243	0.104	3.19317e-10	Th2
HBA1	3.92304e-43	1.64489	0.601	0.364	1.1615e-38	Th2
AL035078.1	4.13695e-10	1.66574	0.184	0.083	1.22483e-05	Th2
CD79B	2.8411e-07	1.67048	0.042	0.005	0.00841165	Th2
MGA	2.20177e-08	1.75716	0.097	0.03	0.000651879	Th2
DDX52	6.04962e-07	1.78412	0.092	0.034	0.0179111	Th2
CD79A	1.54671e-10	1.81625	0.084	0.017	4.57935e-06	Th2
EPHB4	2.97929e-08	1.82343	0.092	0.028	0.000882079	Th2
CEP104	1.06284e-09	1.83991	0.12	0.04	3.14675e-05	Th2
DHX33	1.61751e-09	1.84058	0.117	0.039	4.78895e-05	Th2
GRAMD2B	1.85468e-11	1.84236	0.159	0.059	5.49116e-07	Th2
HLA-DRB1	1.16316e-15	1.85866	0.184	0.058	3.44378e-11	Th2
GPM6A	3.58618e-25	2.00028	0.338	0.138	1.06176e-20	Th2
LINC00574	1.57991e-08	2.0003	0.084	0.023	0.000467764	Th2
FAM129C	1.70949e-08	2.06253	0.045	0.004	0.000506128	Th2
SCRG1	3.51593e-07	2.11945	0.053	0.011	0.0104096	Th2
HBA2	2.43527e-112	2.32551	0.783	0.405	7.21012e-108	Th2
HBB	3.79931e-100	3.00235	0.646	0.2	1.12486e-95	Th2
AC005091.1	1.68815e-14	3.21771	0.064	0.001	4.9981e-10	Th2
IGHM	2.21631e-37	3.29332	0.202	0.015	6.56183e-33	Th2
SLC52A1	2.40454e-30	4.27302	0.134	0.001	7.11913e-26	Th2
BACH2	9.33487e-86	5.34273	0.382	0.014	2.76378e-81	Th2

## Sheet: positive_vs_recovered
Supplementary table 3b: Significant differentially expressed genes (DEGs) in Positive vs Recovered group
genes	p_val	avg_log2FC	pct.1	pct.2	p_val_adj	cell_types
HBA2	1.69732e-185	-5.85581	0.03	0.438	5.02525e-181	Activated_CD4+_T		Total unique DEGs = 384
HBB	2.93884e-128	-5.54395	0.02	0.304	8.70102e-124	Activated_CD4+_T
HBA1	1.75752e-112	-5.47396	0.027	0.315	5.20349e-108	Activated_CD4+_T
PPM1N	9.39569e-24	-4.51159	0.289	0.465	2.78178e-19	Activated_CD4+_T
SPG7	2.39663e-11	-4.50477	0.154	0.273	7.09571e-07	Activated_CD4+_T
MTRNR2L12	8.03151e-66	-4.20756	0.611	0.8	2.37789e-61	Activated_CD4+_T
SCN3A	1.97681e-07	-3.62691	0.017	0.062	0.00585275	Activated_CD4+_T
CCDC190	9.13407e-07	-3.21741	0.007	0.035	0.0270432	Activated_CD4+_T
CPEB1	2.23555e-07	-3.13914	0.007	0.038	0.00661878	Activated_CD4+_T
KAT6A	1.07474e-06	-2.74226	0.328	0.142	0.0318197	Activated_CD4+_T
ZC3HAV1	1.6863e-09	-2.3974	0.374	0.138	4.99264e-05	Activated_CD4+_T
H2AFY	7.5334e-08	-2.14924	0.217	0.065	0.00223041	Activated_CD4+_T
MAP4K4	1.08995e-09	-2.13441	0.255	0.069	3.22702e-05	Activated_CD4+_T
KPNB1	2.36384e-12	-2.11274	0.347	0.1	6.99863e-08	Activated_CD4+_T
PPP1R2	6.85547e-08	-2.04417	0.206	0.058	0.0020297	Activated_CD4+_T
DNAJA1	3.60911e-18	-1.81085	0.332	0.054	1.06855e-13	Activated_CD4+_T
CBX4	3.97678e-08	-1.78321	0.177	0.038	0.00117741	Activated_CD4+_T
ELF2	4.84352e-07	-1.63701	0.14	0.027	0.0143402	Activated_CD4+_T
PAG1	1.12004e-15	-1.5849	0.339	0.073	3.31609e-11	Activated_CD4+_T
TAF3	1.09673e-06	-1.51841	0.114	0.015	0.0324708	Activated_CD4+_T
SERP1	2.07922e-20	1.50265	0.277	0.012	6.15596e-16	Activated_CD4+_T
EIF5	3.87588e-29	1.50849	0.386	0.023	1.14753e-24	Activated_CD4+_T
HSPA9	4.29582e-18	1.51592	0.245	0.008	1.27186e-13	Activated_CD4+_T
RHOH	3.34595e-17	1.51836	0.234	0.008	9.90635e-13	Activated_CD4+_T
RPS2	1.31154e-80	1.51971	0.902	0.142	3.88308e-76	Activated_CD4+_T
FAM107B	3.10273e-30	1.52371	0.417	0.038	9.18625e-26	Activated_CD4+_T
PEBP1	2.27456e-25	1.52714	0.35	0.023	6.73428e-21	Activated_CD4+_T
FYN	1.4029e-23	1.52741	0.338	0.027	4.15356e-19	Activated_CD4+_T
ATF4	1.10422e-47	1.5277	0.578	0.05	3.26925e-43	Activated_CD4+_T
CDC42SE1	4.54828e-33	1.52782	0.457	0.046	1.34661e-28	Activated_CD4+_T
TRAM1	1.46667e-22	1.52806	0.305	0.015	4.34236e-18	Activated_CD4+_T
SUMO3	6.79222e-17	1.52946	0.224	0.004	2.01097e-12	Activated_CD4+_T
RPL4	2.13817e-75	1.53008	0.815	0.115	6.33047e-71	Activated_CD4+_T
ELF1	2.63433e-31	1.5303	0.407	0.027	7.79946e-27	Activated_CD4+_T
MYL12B	9.6164e-27	1.53249	0.38	0.035	2.84713e-22	Activated_CD4+_T
SERINC1	1.73941e-22	1.5376	0.301	0.012	5.14987e-18	Activated_CD4+_T
SLC25A3	1.22245e-23	1.5409	0.323	0.019	3.6193e-19	Activated_CD4+_T
NDUFS5	3.00022e-20	1.54131	0.284	0.015	8.88274e-16	Activated_CD4+_T
JUNB	2.72171e-57	1.54136	0.693	0.104	8.05817e-53	Activated_CD4+_T
RPL36A	3.87358e-18	1.54308	0.258	0.015	1.14685e-13	Activated_CD4+_T
SNHG8	1.06529e-23	1.5438	0.351	0.038	3.154e-19	Activated_CD4+_T
HNRNPL	4.80246e-27	1.54596	0.379	0.031	1.42186e-22	Activated_CD4+_T
CELF2	1.04581e-32	1.55055	0.468	0.054	3.09632e-28	Activated_CD4+_T
PIM1	5.73615e-24	1.55541	0.334	0.023	1.6983e-19	Activated_CD4+_T
COX7C	6.19454e-49	1.55724	0.555	0.035	1.83402e-44	Activated_CD4+_T
RPLP2	8.02034e-96	1.56198	0.963	0.162	2.37458e-91	Activated_CD4+_T
RPS4Y1	7.58244e-30	1.56304	0.413	0.038	2.24493e-25	Activated_CD4+_T
RPL7	1.67748e-84	1.56481	0.87	0.115	4.96653e-80	Activated_CD4+_T
SNU13	9.53504e-19	1.56683	0.252	0.008	2.82304e-14	Activated_CD4+_T
RPS21	1.52699e-96	1.5681	0.942	0.127	4.52095e-92	Activated_CD4+_T
CTSS	6.07207e-17	1.56943	0.224	0.004	1.79776e-12	Activated_CD4+_T
RPL15	2.63992e-85	1.56986	0.866	0.119	7.81602e-81	Activated_CD4+_T
CLK1	3.49461e-43	1.5703	0.504	0.027	1.03465e-38	Activated_CD4+_T
PIK3R1	6.14628e-40	1.57758	0.487	0.031	1.81973e-35	Activated_CD4+_T
RBMS1	1.57172e-17	1.58331	0.238	0.008	4.65339e-13	Activated_CD4+_T
EPB41L4A-AS1	2.52592e-18	1.58378	0.234	0	7.47849e-14	Activated_CD4+_T
CSRNP1	7.23367e-15	1.59098	0.193	0	2.14167e-10	Activated_CD4+_T
RPL37A	1.77293e-102	1.59679	0.988	0.169	5.2491e-98	Activated_CD4+_T
TMBIM6	2.17836e-30	1.59996	0.417	0.038	6.44947e-26	Activated_CD4+_T
HINT1	1.01181e-35	1.60244	0.487	0.054	2.99567e-31	Activated_CD4+_T
RPL36	2.22443e-93	1.60656	0.933	0.154	6.58586e-89	Activated_CD4+_T
NUFIP2	9.32516e-17	1.61002	0.228	0.008	2.7609e-12	Activated_CD4+_T
GADD45B	9.79526e-17	1.61722	0.223	0.004	2.90008e-12	Activated_CD4+_T
ARL6IP5	4.33282e-18	1.62088	0.254	0.015	1.28282e-13	Activated_CD4+_T
KHDRBS1	3.27213e-19	1.62153	0.257	0.008	9.6878e-15	Activated_CD4+_T
BZW1	7.04099e-21	1.6223	0.283	0.012	2.08463e-16	Activated_CD4+_T
TOMM20	1.75494e-22	1.62606	0.317	0.023	5.19584e-18	Activated_CD4+_T
MATR3	2.77808e-37	1.62721	0.47	0.031	8.22505e-33	Activated_CD4+_T
EGR1	2.07484e-11	1.6309	0.15	0	6.14299e-07	Activated_CD4+_T
RPL11	1.56469e-82	1.63406	0.954	0.181	4.63257e-78	Activated_CD4+_T
KDM2A	8.56616e-19	1.63475	0.264	0.015	2.53618e-14	Activated_CD4+_T
PDE4B	7.03345e-18	1.63736	0.236	0.004	2.08239e-13	Activated_CD4+_T
RPL6	4.83965e-91	1.64006	0.947	0.146	1.43288e-86	Activated_CD4+_T
RNF19A	2.69586e-17	1.65364	0.229	0.004	7.98164e-13	Activated_CD4+_T
CCNI	5.12723e-53	1.65465	0.596	0.05	1.51802e-48	Activated_CD4+_T
AC007952.4	5.63043e-16	1.65683	0.213	0.004	1.667e-11	Activated_CD4+_T
BTF3	1.32092e-58	1.65713	0.613	0.031	3.91085e-54	Activated_CD4+_T
KLF3	2.93232e-21	1.65978	0.298	0.019	8.68172e-17	Activated_CD4+_T
RPL27	1.27861e-84	1.66296	0.856	0.115	3.78558e-80	Activated_CD4+_T
RPS25	1.89201e-93	1.663	0.929	0.154	5.60167e-89	Activated_CD4+_T
PHF3	3.91639e-24	1.66417	0.342	0.027	1.15953e-19	Activated_CD4+_T
NDUFA4	3.46464e-21	1.66658	0.29	0.015	1.02578e-16	Activated_CD4+_T
C9orf78	5.11857e-24	1.6707	0.366	0.046	1.51545e-19	Activated_CD4+_T
WTAP	3.27502e-21	1.6725	0.28	0.008	9.69635e-17	Activated_CD4+_T
ATP5MG	4.39556e-23	1.67492	0.325	0.023	1.30139e-18	Activated_CD4+_T
NDFIP1	7.44249e-24	1.67985	0.345	0.031	2.2035e-19	Activated_CD4+_T
NSD3	3.26566e-23	1.68063	0.322	0.019	9.66864e-19	Activated_CD4+_T
TIPARP	1.54948e-17	1.68071	0.225	0	4.58753e-13	Activated_CD4+_T
VIM	3.8533e-63	1.68133	0.696	0.073	1.14085e-58	Activated_CD4+_T
NAP1L1	7.53847e-84	1.69017	0.819	0.085	2.23191e-79	Activated_CD4+_T
PABPC1	2.10482e-101	1.69138	0.913	0.127	6.23175e-97	Activated_CD4+_T
RPS7	6.33564e-88	1.69201	0.895	0.123	1.87579e-83	Activated_CD4+_T
USP7	1.61112e-20	1.69298	0.271	0.008	4.77004e-16	Activated_CD4+_T
KIF5B	1.10339e-19	1.69392	0.267	0.012	3.26681e-15	Activated_CD4+_T
G3BP2	1.3172e-29	1.69396	0.368	0.012	3.89983e-25	Activated_CD4+_T
RPLP0	1.01342e-61	1.69462	0.707	0.077	3.00044e-57	Activated_CD4+_T
PNRC2	8.06141e-21	1.70189	0.268	0.004	2.38674e-16	Activated_CD4+_T
RPS28	2.59657e-94	1.70296	0.967	0.158	7.68765e-90	Activated_CD4+_T
ITGB1	1.93284e-18	1.70407	0.255	0.012	5.72255e-14	Activated_CD4+_T
PTBP3	5.66029e-19	1.70428	0.253	0.008	1.67584e-14	Activated_CD4+_T
WBP11	1.63586e-21	1.7069	0.283	0.008	4.84329e-17	Activated_CD4+_T
ITK	2.05701e-24	1.7361	0.351	0.035	6.09019e-20	Activated_CD4+_T
TMEM123	1.35217e-40	1.74579	0.465	0.015	4.00337e-36	Activated_CD4+_T
GGNBP2	2.40046e-22	1.7467	0.29	0.008	7.10704e-18	Activated_CD4+_T
CYCS	6.82026e-23	1.7498	0.29	0.004	2.01927e-18	Activated_CD4+_T
CHCHD2	6.94074e-26	1.75495	0.344	0.019	2.05495e-21	Activated_CD4+_T
SUB1	1.66032e-27	1.75543	0.365	0.023	4.91572e-23	Activated_CD4+_T
IRF2BP2	1.80138e-29	1.75969	0.379	0.019	5.33336e-25	Activated_CD4+_T
SRSF3	2.14857e-45	1.76537	0.528	0.035	6.36128e-41	Activated_CD4+_T
BCL11B	3.66844e-24	1.76657	0.344	0.031	1.08611e-19	Activated_CD4+_T
MCL1	5.61213e-31	1.7774	0.393	0.019	1.66158e-26	Activated_CD4+_T
TUBA1A	2.41158e-24	1.78832	0.31	0.008	7.13997e-20	Activated_CD4+_T
HLA-C	2.10739e-95	1.79342	0.906	0.138	6.23934e-91	Activated_CD4+_T
SRSF7	4.13356e-61	1.80865	0.609	0.019	1.22382e-56	Activated_CD4+_T
NSA2	2.21765e-34	1.81126	0.415	0.015	6.56579e-30	Activated_CD4+_T
DDX3Y	3.55234e-23	1.81193	0.307	0.012	1.05174e-18	Activated_CD4+_T
ARF6	6.13016e-31	1.81221	0.373	0.008	1.81496e-26	Activated_CD4+_T
RPL38	9.14316e-96	1.81227	0.962	0.154	2.70702e-91	Activated_CD4+_T
RBMX	2.68603e-31	1.819	0.413	0.031	7.95253e-27	Activated_CD4+_T
SOD1	2.23321e-28	1.82829	0.37	0.019	6.61188e-24	Activated_CD4+_T
RPL23A	3.59879e-95	1.83305	0.917	0.112	1.06549e-90	Activated_CD4+_T
HNRNPU	1.94535e-35	1.86273	0.446	0.031	5.75959e-31	Activated_CD4+_T
CD74	6.05745e-43	1.86655	0.51	0.031	1.79343e-38	Activated_CD4+_T
TUBA1B	2.49942e-22	1.87853	0.299	0.015	7.40002e-18	Activated_CD4+_T
CRYBG1	1.99982e-23	1.87947	0.309	0.012	5.92087e-19	Activated_CD4+_T
RPL9	2.39674e-103	1.89465	0.976	0.177	7.09603e-99	Activated_CD4+_T
RACK1	8.09368e-81	1.90243	0.788	0.081	2.3963e-76	Activated_CD4+_T
DNAJB1	1.25497e-31	1.91847	0.413	0.027	3.71558e-27	Activated_CD4+_T
PDE4D	1.61657e-23	1.92079	0.297	0.004	4.78619e-19	Activated_CD4+_T
HNRNPA0	1.30736e-34	1.92787	0.418	0.015	3.87069e-30	Activated_CD4+_T
GAPDH	8.87904e-30	1.93762	0.388	0.023	2.62882e-25	Activated_CD4+_T
YPEL5	1.04662e-52	1.95213	0.562	0.023	3.09872e-48	Activated_CD4+_T
SF3B1	1.57588e-39	1.96644	0.5	0.042	4.6657e-35	Activated_CD4+_T
RPS13	2.41341e-111	1.97172	0.974	0.158	7.1454e-107	Activated_CD4+_T
GNAS	2.75063e-62	1.99141	0.656	0.05	8.1438e-58	Activated_CD4+_T
GSPT1	1.70193e-23	2.00113	0.289	0	5.03891e-19	Activated_CD4+_T
LITAF	2.31911e-24	2.00307	0.314	0.012	6.86618e-20	Activated_CD4+_T
SLC38A1	4.00128e-28	2.02441	0.366	0.019	1.18466e-23	Activated_CD4+_T
UBE2D3	9.63799e-41	2.03464	0.486	0.027	2.85352e-36	Activated_CD4+_T
CCND3	2.30122e-30	2.04247	0.368	0.008	6.81323e-26	Activated_CD4+_T
RBM3	1.45917e-53	2.04448	0.615	0.054	4.32016e-49	Activated_CD4+_T
BCL2	7.22387e-30	2.05891	0.386	0.023	2.13877e-25	Activated_CD4+_T
ZNF331	2.0363e-23	2.06932	0.306	0.012	6.02888e-19	Activated_CD4+_T
CD69	7.16157e-72	2.07629	0.68	0.031	2.12033e-67	Activated_CD4+_T
RPL30	2.03962e-104	2.08431	0.987	0.162	6.0387e-100	Activated_CD4+_T
HNRNPA1	5.50006e-74	2.08838	0.757	0.081	1.6284e-69	Activated_CD4+_T
RPL12	4.0861e-107	2.11653	0.92	0.1	1.20977e-102	Activated_CD4+_T
LYZ	5.79206e-25	2.1621	0.304	0	1.71485e-20	Activated_CD4+_T
COX6C	3.2667e-40	2.16403	0.464	0.015	9.67172e-36	Activated_CD4+_T
IRS2	2.69436e-26	2.17776	0.335	0.012	7.97719e-22	Activated_CD4+_T
CD55	6.28067e-30	2.18362	0.356	0.004	1.85952e-25	Activated_CD4+_T
RPL10A	1.25364e-112	2.19925	0.932	0.088	3.71164e-108	Activated_CD4+_T
ETS1	2.77387e-71	2.1993	0.737	0.077	8.21258e-67	Activated_CD4+_T
ZFAS1	3.61885e-46	2.21072	0.532	0.038	1.07143e-41	Activated_CD4+_T
KLF9	3.65203e-34	2.21888	0.407	0.012	1.08126e-29	Activated_CD4+_T
LEPROTL1	8.08771e-38	2.25205	0.447	0.019	2.39453e-33	Activated_CD4+_T
PIM2	1.24163e-37	2.29498	0.452	0.023	3.67608e-33	Activated_CD4+_T
EIF4G2	8.91116e-42	2.31087	0.482	0.023	2.63833e-37	Activated_CD4+_T
CNOT6L	6.16242e-32	2.3556	0.373	0.004	1.82451e-27	Activated_CD4+_T
RGS1	3.31927e-18	2.36295	0.239	0.004	9.82736e-14	Activated_CD4+_T
SRSF5	3.28989e-62	2.38363	0.672	0.065	9.74037e-58	Activated_CD4+_T
HSPA5	3.48234e-36	2.39992	0.436	0.023	1.03102e-31	Activated_CD4+_T
RPL36AL	6.07589e-45	2.4383	0.505	0.023	1.79889e-40	Activated_CD4+_T
MT1E	1.13651e-22	2.44264	0.28	0	3.36486e-18	Activated_CD4+_T
BCLAF1	3.30913e-49	2.5195	0.543	0.027	9.79733e-45	Activated_CD4+_T
SBDS	1.47589e-51	2.529	0.534	0.008	4.36967e-47	Activated_CD4+_T
CCNL1	3.39784e-59	2.54451	0.621	0.035	1.006e-54	Activated_CD4+_T
BTG1	2.38269e-100	2.55265	0.859	0.073	7.05442e-96	Activated_CD4+_T
NPM1	1.52432e-101	2.57123	0.84	0.054	4.51307e-97	Activated_CD4+_T
PNRC1	5.9842e-55	2.59414	0.569	0.019	1.77174e-50	Activated_CD4+_T
SMAP2	3.56549e-60	2.64405	0.603	0.019	1.05563e-55	Activated_CD4+_T
RGCC	1.85562e-23	2.65243	0.315	0.019	5.49394e-19	Activated_CD4+_T
CALM1	2.1472e-76	2.6885	0.744	0.062	6.35722e-72	Activated_CD4+_T
KLF2	2.8331e-79	2.6907	0.758	0.073	8.38797e-75	Activated_CD4+_T
EIF1	1.45066e-123	2.71521	0.93	0.073	4.29497e-119	Activated_CD4+_T
SARAF	2.01458e-74	2.71574	0.714	0.046	5.96456e-70	Activated_CD4+_T
CXCR4	1.20817e-106	2.75849	0.893	0.077	3.57704e-102	Activated_CD4+_T
TOB1	1.10938e-56	2.97873	0.575	0.015	3.28454e-52	Activated_CD4+_T
YWHAZ	1.62756e-75	2.99951	0.688	0.023	4.81872e-71	Activated_CD4+_T
STK17B	3.71479e-69	3.08533	0.652	0.015	1.09984e-64	Activated_CD4+_T
TNFAIP3	1.94994e-79	3.17091	0.721	0.027	5.77318e-75	Activated_CD4+_T
ZFP36	6.06437e-81	3.27328	0.71	0.019	1.79548e-76	Activated_CD4+_T
JUND	1.01218e-122	3.31326	0.919	0.05	2.99676e-118	Activated_CD4+_T
NFKBIA	1.03014e-69	3.41245	0.648	0.015	3.04994e-65	Activated_CD4+_T
DUSP1	3.6922e-70	3.41837	0.64	0.008	1.09315e-65	Activated_CD4+_T
FOSB	7.38833e-58	3.43554	0.573	0.008	2.18746e-53	Activated_CD4+_T
MT1X	2.24041e-48	3.51716	0.5	0.004	6.63319e-44	Activated_CD4+_T
TSC22D3	2.8862e-104	3.67025	0.82	0.027	8.54516e-100	Activated_CD4+_T
TXNIP	1.52719e-124	3.75538	0.934	0.1	4.52156e-120	Activated_CD4+_T
KLF6	1.90533e-71	3.8388	0.66	0.023	5.64111e-67	Activated_CD4+_T
MT2A	1.30651e-71	4.07471	0.651	0.012	3.86818e-67	Activated_CD4+_T
FOS	3.68109e-94	4.09037	0.773	0.019	1.08986e-89	Activated_CD4+_T
JUN	1.20138e-97	4.46489	0.775	0.008	3.55691e-93	Activated_CD4+_T
HBB	3.5092e-28	-6.33464	0.013	0.467	1.03897e-23	CD4+_TCM
HBA2	2.74149e-19	-5.53641	0.017	0.4	8.11674e-15	CD4+_TCM
DUSP18	7.73983e-10	-5.45181	0.031	0.333	2.29153e-05	CD4+_TCM
Z95114.1	6.80152e-17	-4.70969	0	0.133	2.01373e-12	CD4+_TCM
COL5A1	3.78077e-09	-4.44846	0	0.067	0.000111937	CD4+_TCM
TDRD3	3.42535e-07	-3.99638	0.006	0.133	0.0101414	CD4+_TCM
C11orf1	3.78077e-09	-3.92452	0	0.067	0.000111937	CD4+_TCM
LIFR	3.78077e-09	-3.92452	0	0.067	0.000111937	CD4+_TCM
PXDN	3.78077e-09	-3.92452	0	0.067	0.000111937	CD4+_TCM
C5orf63	3.78077e-09	-3.19063	0	0.067	0.000111937	CD4+_TCM
LINC01800	3.78077e-09	-3.19063	0	0.067	0.000111937	CD4+_TCM
MEG3	3.78077e-09	-2.94699	0	0.067	0.000111937	CD4+_TCM
ARX	3.78077e-09	-1.71506	0	0.067	0.000111937	CD4+_TCM
CEP76	3.78077e-09	-1.71506	0	0.067	0.000111937	CD4+_TCM
IL21R	3.78077e-09	-1.71506	0	0.067	0.000111937	CD4+_TCM
LIN9	3.78077e-09	-1.71506	0	0.067	0.000111937	CD4+_TCM
LINC01360	3.78077e-09	-1.71506	0	0.067	0.000111937	CD4+_TCM
TBC1D19	3.78077e-09	-1.71506	0	0.067	0.000111937	CD4+_TCM
ADAMTSL5	3.78077e-09	-1.69472	0	0.067	0.000111937	CD4+_TCM
AMDHD1	3.78077e-09	-1.69472	0	0.067	0.000111937	CD4+_TCM
DTYMK	3.78077e-09	-1.69472	0	0.067	0.000111937	CD4+_TCM
SAMMSON	3.78077e-09	-1.69472	0	0.067	0.000111937	CD4+_TCM
AC110792.3	3.78077e-09	-1.66841	0	0.067	0.000111937	CD4+_TCM
AL138963.1	3.78077e-09	-1.66841	0	0.067	0.000111937	CD4+_TCM
AL138966.2	3.78077e-09	-1.66841	0	0.067	0.000111937	CD4+_TCM
NFKBIA	5.8025e-07	2.02927	0.908	0.133	0.0171795	CD4+_TCM
B2M	1.06657e-06	2.92753	0.83	0.067	0.0315781	CD4+_TCM
CD74	6.38044e-09	4.51967	0.906	0.067	0.000188906	CD4+_TCM
CFL1	3.25626e-07	4.95753	0.767	0	0.00964082	CD4+_TCM
FTL	1.24981e-07	5.23296	0.795	0	0.0037003	CD4+_TCM
S100A9	3.04504e-08	6.07443	0.836	0	0.000901546	CD4+_TCM
HBB	1.76741e-18	-4.30161	0.052	0.32	5.23278e-14	CD8+_TCM
HBA2	4.9841e-18	-3.64318	0.081	0.353	1.47564e-13	CD8+_TCM
HBA1	3.51336e-12	-2.88349	0.081	0.285	1.0402e-07	CD8+_TCM
MTRNR2L12	9.57918e-27	-1.66414	0.385	0.736	2.83611e-22	CD8+_TCM
OAZ1	1.26031e-08	1.50389	0.089	0.005	0.000373139	CD8+_TCM
RHOA	8.31032e-07	1.51486	0.07	0.005	0.0246044	CD8+_TCM
RPL22	2.88778e-07	1.5166	0.081	0.007	0.00854986	CD8+_TCM
ZNF417	4.94228e-14	1.56552	0.181	0.019	1.46326e-09	CD8+_TCM
ZFYVE28	8.76644e-07	1.56683	0.063	0.002	0.0259548	CD8+_TCM
JUND	2.79387e-11	1.60449	0.115	0.005	8.2718e-07	CD8+_TCM
AC103702.2	7.68374e-17	1.61899	0.685	0.355	2.27493e-12	CD8+_TCM
RPL23	6.96085e-09	1.6273	0.122	0.016	0.00020609	CD8+_TCM
IFI6	1.68875e-07	1.63	0.07	0.002	0.00499987	CD8+_TCM
ACTB	1.62791e-11	1.63852	0.193	0.035	4.81975e-07	CD8+_TCM
JUNB	4.61293e-09	1.64374	0.1	0.007	0.000136575	CD8+_TCM
EEF1A1	4.28641e-12	1.64849	0.167	0.021	1.26908e-07	CD8+_TCM
ZNF268	4.75847e-19	1.65989	0.289	0.042	1.40884e-14	CD8+_TCM
CD74	1.30709e-10	1.68598	0.141	0.016	3.86989e-06	CD8+_TCM
DUSP1	3.84971e-07	1.69151	0.067	0.002	0.0113978	CD8+_TCM
SDHA	3.87749e-07	1.71456	0.067	0.002	0.0114801	CD8+_TCM
CCL3	8.44398e-07	1.71569	0.056	0	0.0250001	CD8+_TCM
CXCR4	1.42857e-07	1.71657	0.078	0.005	0.00422958	CD8+_TCM
SEZ6	3.57414e-20	1.71691	0.581	0.236	1.05819e-15	CD8+_TCM
RIC8B	9.40329e-22	1.74149	0.459	0.129	2.78403e-17	CD8+_TCM
ITM2B	2.82346e-08	1.75081	0.085	0.005	0.000835942	CD8+_TCM
HLA-E	1.18121e-12	1.7582	0.156	0.014	3.49722e-08	CD8+_TCM
HLA-B	2.22944e-15	1.77426	0.233	0.035	6.6007e-11	CD8+_TCM
IGKC	2.94188e-08	1.78504	0.085	0.005	0.000871002	CD8+_TCM
RPS29	9.61848e-16	1.78673	0.241	0.037	2.84774e-11	CD8+_TCM
FTH1	5.30387e-16	1.8228	0.219	0.026	1.57032e-11	CD8+_TCM
CFL1	3.7971e-11	1.85665	0.141	0.014	1.12421e-06	CD8+_TCM
CXCL8	4.16331e-10	1.88634	0.096	0.002	1.23263e-05	CD8+_TCM
FOSB	7.61957e-07	1.90493	0.07	0.005	0.0225593	CD8+_TCM
MCL1	6.41953e-08	1.9205	0.067	0	0.00190063	CD8+_TCM
JUN	2.71459e-08	1.92921	0.07	0	0.000803709	CD8+_TCM
TPM4	3.5797e-07	1.94535	0.059	0	0.0105984	CD8+_TCM
NFKBIA	9.30727e-10	2.03374	0.1	0.005	2.7556e-05	CD8+_TCM
TSC22D3	2.71459e-08	2.09488	0.07	0	0.000803709	CD8+_TCM
TMSB4X	6.66308e-24	2.09719	0.348	0.049	1.97274e-19	CD8+_TCM
SPARC	6.4195e-08	2.14049	0.067	0	0.00190062	CD8+_TCM
EIF1	1.69949e-13	2.15677	0.137	0.005	5.03167e-09	CD8+_TCM
OST4	2.32273e-09	2.17021	0.089	0.002	6.87692e-05	CD8+_TCM
PPBP	6.41953e-08	2.21411	0.067	0	0.00190063	CD8+_TCM
AVIL	2.92327e-12	2.23172	0.259	0.068	8.65492e-08	CD8+_TCM
RPS6	1.2933e-09	2.23498	0.111	0.009	3.82907e-05	CD8+_TCM
CLU	1.14658e-08	2.29941	0.074	0	0.000339467	CD8+_TCM
LYZ	5.37864e-12	2.30557	0.115	0.002	1.59245e-07	CD8+_TCM
IL1B	1.14657e-08	2.39569	0.074	0	0.000339466	CD8+_TCM
B2M	3.85102e-24	2.46006	0.341	0.047	1.14017e-19	CD8+_TCM
ZNF570	4.4595e-12	2.47571	0.115	0.002	1.32032e-07	CD8+_TCM
ZFP36	1.10076e-11	2.5393	0.104	0	3.25902e-07	CD8+_TCM
S100A9	4.58587e-12	2.59388	0.122	0.005	1.35774e-07	CD8+_TCM
NRGN	6.13741e-10	2.72304	0.107	0.007	1.8171e-05	CD8+_TCM
FOS	6.01476e-11	2.74684	0.104	0.002	1.78079e-06	CD8+_TCM
MT2A	4.59546e-12	3.08762	0.115	0.002	1.36058e-07	CD8+_TCM
S100A8	6.94987e-16	3.32827	0.152	0.002	2.05765e-11	CD8+_TCM
HBB	3.31671e-75	-3.85261	0.155	0.379	9.81979e-71	CD8+_TEM
BACH2	1.73405e-22	-3.82258	0.044	0.128	5.134e-18	CD8+_TEM
HBA2	1.91442e-121	-3.79198	0.228	0.52	5.66802e-117	CD8+_TEM
HBA1	4.2103e-31	-3.10525	0.205	0.325	1.24654e-26	CD8+_TEM
AL035078.1	5.71492e-14	-2.67742	0.095	0.169	1.69202e-09	CD8+_TEM
CCDC190	5.45858e-09	-2.65396	0.009	0.036	0.000161612	CD8+_TEM
SPG7	8.99772e-14	-2.64478	0.204	0.267	2.66396e-09	CD8+_TEM
PPM1N	1.67599e-11	-2.43403	0.134	0.2	4.9621e-07	CD8+_TEM
AL731577.1	1.33584e-09	-2.39599	0.098	0.155	3.95503e-05	CD8+_TEM
LUC7L3	8.79943e-29	-1.84768	0.615	0.56	2.60525e-24	CD8+_TEM
ARF1	1.41978e-27	1.5024	0.104	0.002	4.20355e-23	CD8+_TEM
ARF6	1.5988e-34	1.50775	0.133	0.004	4.73358e-30	CD8+_TEM
RPS16	1.05728e-94	1.51859	0.372	0.028	3.1303e-90	CD8+_TEM
HNRNPH1	1.99835e-89	1.52307	0.362	0.031	5.91653e-85	CD8+_TEM
RPL38	2.86536e-90	1.52547	0.34	0.019	8.48347e-86	CD8+_TEM
CDC42SE2	3.72116e-31	1.52625	0.121	0.004	1.10172e-26	CD8+_TEM
ZFP36L2	1.1806e-61	1.53006	0.251	0.016	3.49541e-57	CD8+_TEM
RPLP1	4.28967e-91	1.53092	0.355	0.024	1.27004e-86	CD8+_TEM
CD74	1.68631e-114	1.53547	0.478	0.056	4.99267e-110	CD8+_TEM
SRSF5	1.40035e-58	1.5415	0.233	0.013	4.14601e-54	CD8+_TEM
TAPBP	7.58393e-36	1.54562	0.142	0.005	2.24538e-31	CD8+_TEM
RPL27A	3.33389e-111	1.54957	0.427	0.033	9.87065e-107	CD8+_TEM
GAPDH	2.10376e-46	1.55283	0.181	0.007	6.22861e-42	CD8+_TEM
PPIA	2.70915e-90	1.56323	0.339	0.018	8.02098e-86	CD8+_TEM
EEF1A1	1.30329e-145	1.56696	0.615	0.089	3.85866e-141	CD8+_TEM
RPS6	4.03832e-133	1.57905	0.518	0.054	1.19562e-128	CD8+_TEM
FTH1	1.55764e-106	1.59556	0.401	0.027	4.61169e-102	CD8+_TEM
PIK3IP1	3.38552e-31	1.59865	0.117	0.002	1.00235e-26	CD8+_TEM
PLEKHA2	4.45513e-32	1.62372	0.126	0.005	1.31903e-27	CD8+_TEM
CIRBP	1.14826e-55	1.63222	0.213	0.008	3.39967e-51	CD8+_TEM
RPL12	3.07808e-66	1.63394	0.262	0.015	9.11329e-62	CD8+_TEM
VIM	1.55161e-47	1.63567	0.195	0.012	4.59384e-43	CD8+_TEM
PABPC1	4.90028e-106	1.6464	0.412	0.033	1.45083e-101	CD8+_TEM
SAT1	5.16856e-44	1.65267	0.179	0.01	1.53026e-39	CD8+_TEM
RPLP0	4.29057e-44	1.67156	0.174	0.007	1.27031e-39	CD8+_TEM
WTAP	2.48624e-31	1.69481	0.117	0.002	7.36102e-27	CD8+_TEM
IGHG4	3.4854e-07	1.69663	0.023	0	0.0103192	CD8+_TEM
CLK1	4.73584e-46	1.69727	0.18	0.007	1.40214e-41	CD8+_TEM
ATP2A3	7.08355e-32	1.70758	0.126	0.005	2.09723e-27	CD8+_TEM
CFL1	2.87637e-93	1.72389	0.35	0.02	8.51607e-89	CD8+_TEM
RPL19	6.95253e-85	1.73514	0.321	0.017	2.05843e-80	CD8+_TEM
HLA-A	4.50475e-173	1.73832	0.629	0.066	1.33372e-168	CD8+_TEM
CEMIP2	8.86408e-32	1.74627	0.119	0.002	2.62439e-27	CD8+_TEM
S100A9	8.5207e-31	1.7489	0.124	0.005	2.52272e-26	CD8+_TEM
ETS1	1.00837e-52	1.75844	0.204	0.008	2.98548e-48	CD8+_TEM
H3F3B	4.24719e-65	1.77198	0.241	0.007	1.25746e-60	CD8+_TEM
SRSF7	1.29835e-43	1.77306	0.168	0.005	3.84401e-39	CD8+_TEM
PIK3R1	9.50886e-52	1.77845	0.203	0.009	2.81529e-47	CD8+_TEM
IGHM	6.52511e-22	1.79175	0.098	0.008	1.93189e-17	CD8+_TEM
TNFAIP3	6.08968e-45	1.80171	0.171	0.005	1.80297e-40	CD8+_TEM
EIF1	4.56912e-99	1.80987	0.369	0.021	1.35278e-94	CD8+_TEM
DUSP1	7.74772e-32	1.86481	0.117	0.001	2.29387e-27	CD8+_TEM
IL32	7.12983e-60	1.86839	0.229	0.009	2.11093e-55	CD8+_TEM
IGLC2	3.76509e-13	1.91333	0.046	0	1.11473e-08	CD8+_TEM
CRYBG1	1.15219e-40	1.91525	0.156	0.005	3.41129e-36	CD8+_TEM
CELF2	1.20736e-56	1.92332	0.226	0.013	3.57462e-52	CD8+_TEM
NFKBIA	1.23475e-63	1.99493	0.24	0.009	3.65573e-59	CD8+_TEM
FOSB	3.50796e-25	2.01325	0.091	0	1.0386e-20	CD8+_TEM
TSC22D3	2.24536e-85	2.06435	0.308	0.011	6.64784e-81	CD8+_TEM
JUN	4.5126e-49	2.07842	0.188	0.006	1.33605e-44	CD8+_TEM
RBM3	2.23394e-57	2.08616	0.213	0.005	6.61404e-53	CD8+_TEM
IGHA1	2.39772e-17	2.13961	0.068	0.003	7.09891e-13	CD8+_TEM
CD69	7.31374e-39	2.14732	0.139	0	2.16538e-34	CD8+_TEM
CXCR4	3.22598e-115	2.15925	0.398	0.016	9.55115e-111	CD8+_TEM
HLA-C	2.21608e-149	2.16276	0.517	0.035	6.56115e-145	CD8+_TEM
CCL5	5.61775e-72	2.1655	0.275	0.014	1.66325e-67	CD8+_TEM
CCNI	5.67651e-51	2.2075	0.184	0.002	1.68064e-46	CD8+_TEM
THBS1	8.09271e-34	2.21346	0.122	0	2.39601e-29	CD8+_TEM
MT1X	2.48674e-42	2.31881	0.151	0	7.36249e-38	CD8+_TEM
BTG1	1.57609e-91	2.32034	0.326	0.012	4.66633e-87	CD8+_TEM
ZFP36	2.88147e-69	2.32068	0.261	0.011	8.53117e-65	CD8+_TEM
JCHAIN	2.34393e-19	2.3695	0.07	0	6.93967e-15	CD8+_TEM
LYZ	5.90404e-54	2.51307	0.198	0.004	1.74801e-49	CD8+_TEM
JUND	8.07379e-127	2.58152	0.433	0.019	2.39041e-122	CD8+_TEM
IGHG3	1.03928e-10	2.72998	0.039	0.001	3.07699e-06	CD8+_TEM
S100A8	5.11397e-55	2.7642	0.2	0.004	1.51409e-50	CD8+_TEM
FOS	1.40545e-60	2.82297	0.214	0.002	4.16111e-56	CD8+_TEM
IGKC	6.51552e-66	3.00452	0.241	0.006	1.92905e-61	CD8+_TEM
MT2A	4.63927e-78	3.20461	0.264	0.001	1.37355e-73	CD8+_TEM
TXNIP	4.18911e-120	3.56549	0.394	0.01	1.24027e-115	CD8+_TEM
CCDC190	4.50907e-13	-3.20953	0.013	0.062	1.335e-08	Naive_CD4+/CD8+_T
HBB	6.91614e-30	-2.4429	0.255	0.406	2.04766e-25	Naive_CD4+/CD8+_T
SPG7	7.14665e-14	-2.22876	0.206	0.299	2.11591e-09	Naive_CD4+/CD8+_T
ISG15	1.53819e-06	-2.09819	0	0.011	0.0455411	Naive_CD4+/CD8+_T
TRBC2	2.36361e-09	1.50122	0.075	0.006	6.99794e-05	Naive_CD4+/CD8+_T
DGKA	1.47613e-06	1.50206	0.046	0.002	0.0437037	Naive_CD4+/CD8+_T
RPS11	2.71705e-20	1.52182	0.173	0.015	8.04438e-16	Naive_CD4+/CD8+_T
PPDPF	1.24457e-07	1.53429	0.058	0.004	0.00368479	Naive_CD4+/CD8+_T
TSC22D3	1.36436e-08	1.54511	0.069	0.006	0.000403945	Naive_CD4+/CD8+_T
RPL11	2.18227e-14	1.55259	0.124	0.011	6.46106e-10	Naive_CD4+/CD8+_T
RPL10	1.66747e-25	1.5816	0.229	0.026	4.93688e-21	Naive_CD4+/CD8+_T
AKNA	1.28532e-07	1.58191	0.058	0.004	0.00380546	Naive_CD4+/CD8+_T
HLA-E	1.22341e-24	1.6052	0.209	0.019	3.62215e-20	Naive_CD4+/CD8+_T
DDX5	2.8374e-07	1.67816	0.055	0.004	0.0084007	Naive_CD4+/CD8+_T
SPRY1	1.19199e-23	1.74407	0.206	0.021	3.52914e-19	Naive_CD4+/CD8+_T
RPS25	3.45752e-08	1.75229	0.062	0.004	0.00102367	Naive_CD4+/CD8+_T
TAGLN2	1.54207e-10	1.77908	0.084	0.006	4.56562e-06	Naive_CD4+/CD8+_T
PFN1	1.16736e-16	1.83815	0.14	0.011	3.4562e-12	Naive_CD4+/CD8+_T
JUND	3.55374e-15	1.87281	0.129	0.011	1.05216e-10	Naive_CD4+/CD8+_T
RPS15	5.49431e-15	1.89917	0.117	0.006	1.6267e-10	Naive_CD4+/CD8+_T
ZFP36L2	3.6485e-07	1.9097	0.051	0.002	0.0108021	Naive_CD4+/CD8+_T
SFPQ	1.23971e-08	1.91716	0.066	0.004	0.000367041	Naive_CD4+/CD8+_T
EEF1D	8.61013e-11	1.94809	0.082	0.004	2.5492e-06	Naive_CD4+/CD8+_T
TXNIP	3.56465e-08	1.96907	0.058	0.002	0.00105539	Naive_CD4+/CD8+_T
FLNA	8.56409e-11	1.97247	0.089	0.007	2.53557e-06	Naive_CD4+/CD8+_T
IL32	2.92181e-11	1.97502	0.086	0.004	8.6506e-07	Naive_CD4+/CD8+_T
RPL22	6.28486e-10	1.99654	0.079	0.006	1.86076e-05	Naive_CD4+/CD8+_T
LSP1	3.26433e-12	2.00565	0.093	0.004	9.66471e-08	Naive_CD4+/CD8+_T
SNHG25	3.99938e-08	2.02049	0.058	0.002	0.0011841	Naive_CD4+/CD8+_T
HNRNPH1	5.39116e-12	2.04525	0.091	0.004	1.59616e-07	Naive_CD4+/CD8+_T
RIPOR2	1.8168e-07	2.04879	0.053	0.002	0.00537899	Naive_CD4+/CD8+_T
RNF213	1.95416e-10	2.10341	0.075	0.002	5.78567e-06	Naive_CD4+/CD8+_T
GIGYF1	4.98903e-07	2.10386	0.045	0	0.014771	Naive_CD4+/CD8+_T
RPL18	2.37802e-09	2.13979	0.067	0.002	7.04062e-05	Naive_CD4+/CD8+_T
EEF1B2	7.9399e-07	2.1529	0.044	0	0.0235077	Naive_CD4+/CD8+_T
BRD2	7.99636e-07	2.17108	0.048	0.002	0.0236748	Naive_CD4+/CD8+_T
TRIR	1.09675e-08	2.18749	0.062	0.002	0.000324715	Naive_CD4+/CD8+_T
NFKBIA	9.95881e-08	2.20323	0.055	0.002	0.0029485	Naive_CD4+/CD8+_T
CD3E	1.5569e-07	2.22594	0.049	0	0.00460952	Naive_CD4+/CD8+_T
CXCR4	4.10136e-11	2.28595	0.08	0.002	1.21429e-06	Naive_CD4+/CD8+_T
PPBP	7.44609e-13	2.33299	0.101	0.006	2.20456e-08	Naive_CD4+/CD8+_T
ACAP1	6.87185e-08	2.36047	0.052	0	0.00203455	Naive_CD4+/CD8+_T
PRF1	3.02593e-08	2.45094	0.055	0	0.000895886	Naive_CD4+/CD8+_T
CLU	2.39268e-08	2.58872	0.056	0	0.000708402	Naive_CD4+/CD8+_T
NEAT1	3.12342e-18	2.85404	0.131	0.002	9.24751e-14	Naive_CD4+/CD8+_T
IGKC	3.1212e-17	2.86427	0.128	0.004	9.24094e-13	Naive_CD4+/CD8+_T
NRGN	2.94607e-27	4.22624	0.187	0	8.72244e-23	Naive_CD4+/CD8+_T
HBB	1.09263e-87	-3.63297	0.525	0.608	3.23495e-83	NK_T
BACH2	5.79078e-20	-3.45461	0.027	0.078	1.71448e-15	NK_T
HBA2	2.37779e-179	-2.99206	0.755	0.767	7.03993e-175	NK_T
HBD	1.00167e-86	-2.73697	0.005	0.064	2.96563e-82	NK_T
HBA1	2.60832e-52	-2.62668	0.589	0.568	7.72245e-48	NK_T
AC068313.1	1.04765e-30	-2.61532	0.211	0.311	3.10178e-26	NK_T
BRSK1	3.449e-36	-1.86243	0.017	0.079	1.02114e-31	NK_T
SNCA	5.44118e-62	-1.65197	0.007	0.063	1.61097e-57	NK_T
RBX1	9.34117e-10	1.50014	0.046	0.003	2.76564e-05	NK_T
HNRNPD	1.67554e-15	1.50099	0.069	0.002	4.96078e-11	NK_T
RPL10	2.015e-74	1.50232	0.343	0.036	5.9658e-70	NK_T
LCK	3.65456e-10	1.50782	0.043	0.001	1.08201e-05	NK_T
RPL35	4.35861e-17	1.51202	0.082	0.005	1.29046e-12	NK_T
HNRNPA2B1	5.52427e-21	1.51299	0.097	0.004	1.63557e-16	NK_T
KIF22	8.01291e-10	1.51666	0.04	0	2.37238e-05	NK_T
FMNL1	1.27171e-15	1.5185	0.076	0.005	3.76516e-11	NK_T
TRABD	4.3262e-10	1.51925	0.043	0.001	1.28086e-05	NK_T
S100A11	3.56764e-11	1.51993	0.05	0.002	1.05627e-06	NK_T
RPLP1	6.38767e-32	1.52043	0.161	0.015	1.8912e-27	NK_T
RPL4	2.43353e-15	1.5228	0.073	0.004	7.20497e-11	NK_T
ZFP36	6.81064e-14	1.52671	0.06	0.001	2.01643e-09	NK_T
PPIG	1.0223e-11	1.52703	0.05	0.001	3.02671e-07	NK_T
MYO1F	2.22774e-19	1.53349	0.088	0.003	6.59567e-15	NK_T
CD3E	3.29963e-17	1.53645	0.079	0.003	9.76923e-13	NK_T
HNRNPA1	1.60418e-15	1.53745	0.074	0.004	4.7495e-11	NK_T
CLK1	7.84367e-11	1.54593	0.044	0	2.32227e-06	NK_T
ZFP36L2	1.9306e-19	1.54605	0.091	0.004	5.71592e-15	NK_T
PRPF38B	4.23541e-13	1.54763	0.059	0.002	1.25398e-08	NK_T
RPL23	1.06286e-38	1.55421	0.188	0.015	3.14681e-34	NK_T
RPL41	8.94934e-67	1.55611	0.311	0.033	2.64963e-62	NK_T
CD7	4.82063e-10	1.56173	0.041	0	1.42724e-05	NK_T
TRBC2	3.96414e-23	1.56242	0.118	0.011	1.17366e-18	NK_T
TPM4	1.45335e-11	1.56886	0.05	0.001	4.30295e-07	NK_T
BTG1	1.54899e-16	1.5728	0.076	0.003	4.58609e-12	NK_T
HNRNPH1	2.17256e-34	1.57368	0.16	0.009	6.43231e-30	NK_T
EWSR1	2.63661e-13	1.59677	0.062	0.003	7.80622e-09	NK_T
PTK2B	1.39288e-16	1.59964	0.074	0.002	4.1239e-12	NK_T
PIK3R1	6.61572e-15	1.60295	0.067	0.002	1.95872e-10	NK_T
RBM3	1.59389e-14	1.60313	0.067	0.003	4.71902e-10	NK_T
ITGA2B	1.17252e-09	1.6052	0.039	0	3.47147e-05	NK_T
CD247	3.69267e-10	1.60537	0.043	0.001	1.09329e-05	NK_T
IRF3	3.76077e-12	1.60934	0.052	0.001	1.11345e-07	NK_T
ROCK1	1.2262e-10	1.61087	0.043	0	3.63041e-06	NK_T
PGGHG	1.97381e-15	1.61135	0.069	0.002	5.84386e-11	NK_T
RPS29	1.26319e-85	1.61761	0.389	0.048	3.73992e-81	NK_T
CD8A	4.55593e-11	1.62715	0.045	0	1.34888e-06	NK_T
YTHDC1	2.3356e-27	1.62946	0.136	0.011	6.91502e-23	NK_T
CAVIN2	5.52512e-10	1.64076	0.043	0.001	1.63582e-05	NK_T
RIPOR2	7.34982e-18	1.64614	0.082	0.003	2.17606e-13	NK_T
OGA	2.30929e-21	1.65567	0.099	0.004	6.83713e-17	NK_T
PNISR	1.6614e-35	1.65648	0.169	0.012	4.91891e-31	NK_T
SRGN	2.10915e-20	1.65904	0.093	0.003	6.24455e-16	NK_T
CXCR4	2.92026e-27	1.66182	0.129	0.008	8.64602e-23	NK_T
S100A10	1.8461e-12	1.67455	0.054	0.001	5.46574e-08	NK_T
RPS3	3.75866e-30	1.67765	0.154	0.015	1.11283e-25	NK_T
RPLP2	4.41415e-47	1.67881	0.225	0.022	1.3069e-42	NK_T
SH2D2A	2.04624e-11	1.68256	0.047	0	6.05831e-07	NK_T
GOLGA8B	2.37359e-12	1.7026	0.051	0	7.0275e-08	NK_T
TXNIP	3.25118e-15	1.71691	0.074	0.005	9.62576e-11	NK_T
TMSB4X	4.92712e-109	1.72908	0.456	0.046	1.45877e-104	NK_T
RPS13	1.02149e-32	1.72993	0.158	0.012	3.02433e-28	NK_T
PTPRC	3.63632e-19	1.74426	0.09	0.004	1.07661e-14	NK_T
SF1	4.64193e-18	1.74895	0.081	0.002	1.37434e-13	NK_T
PF4	6.78482e-26	1.74968	0.113	0.002	2.00878e-21	NK_T
H3F3A	3.48247e-23	1.76165	0.121	0.013	1.03105e-18	NK_T
DDX17	7.75639e-23	1.76801	0.105	0.004	2.29643e-18	NK_T
HNRNPC	6.7439e-12	1.80609	0.053	0.002	1.99667e-07	NK_T
ACAP1	4.41965e-22	1.81123	0.102	0.004	1.30853e-17	NK_T
RPS11	2.16254e-53	1.8209	0.255	0.026	6.40263e-49	NK_T
STK10	1.767e-16	1.82158	0.072	0.001	5.23155e-12	NK_T
ATP2A3	7.66189e-13	1.82643	0.053	0	2.26845e-08	NK_T
PLEKHA2	2.91688e-15	1.83531	0.066	0.001	8.636e-11	NK_T
RPS15A	1.43185e-33	1.83696	0.159	0.011	4.23927e-29	NK_T
GPSM3	9.34309e-23	1.84976	0.103	0.003	2.76621e-18	NK_T
EZR	7.62264e-21	1.85831	0.092	0.002	2.25684e-16	NK_T
SH3BGRL3	1.58249e-39	1.86388	0.201	0.024	4.68528e-35	NK_T
CNOT6L	1.119e-14	1.86646	0.064	0.001	3.31304e-10	NK_T
THOC2	1.51335e-15	1.88627	0.069	0.002	4.48057e-11	NK_T
LSP1	6.62548e-31	1.90749	0.144	0.008	1.9616e-26	NK_T
ILKAP	1.87564e-14	1.92919	0.06	0	5.55321e-10	NK_T
PKN1	5.73526e-15	1.95964	0.065	0.001	1.69804e-10	NK_T
BOD1L1	1.39691e-14	1.98059	0.061	0	4.13582e-10	NK_T
ARHGEF1	1.4739e-26	2.00225	0.12	0.004	4.36379e-22	NK_T
RPL12	1.1559e-16	2.00294	0.082	0.007	3.42227e-12	NK_T
NEAT1	1.73754e-48	2.0527	0.219	0.013	5.14433e-44	NK_T
CCL5	4.55854e-26	2.05541	0.116	0.003	1.34965e-21	NK_T
PFN1	5.22022e-50	2.08061	0.221	0.012	1.54555e-45	NK_T
CLU	5.79025e-15	2.08209	0.065	0.001	1.71432e-10	NK_T
FLNA	3.64688e-37	2.08357	0.167	0.008	1.07973e-32	NK_T
NFKBIA	1.88598e-17	2.0994	0.08	0.003	5.58381e-13	NK_T
NKG7	1.29599e-42	2.10767	0.195	0.012	3.83703e-38	NK_T
RPS6	6.66091e-58	2.11002	0.259	0.021	1.9721e-53	NK_T
GNLY	9.25079e-80	2.14189	0.34	0.028	2.73888e-75	NK_T
FUS	5.99285e-17	2.14313	0.071	0	1.7743e-12	NK_T
TAGLN2	1.09738e-26	2.15684	0.121	0.004	3.24903e-22	NK_T
SRSF2	1.97191e-17	2.18141	0.075	0.001	5.83823e-13	NK_T
PPBP	8.57851e-27	2.22609	0.121	0.004	2.53984e-22	NK_T
DGKA	2.11422e-17	2.23654	0.075	0.001	6.25957e-13	NK_T
ATF4	2.98484e-17	2.24762	0.08	0.004	8.83721e-13	NK_T
S100A8	5.80991e-29	2.24802	0.128	0.003	1.72014e-24	NK_T
HLA-E	1.11975e-75	2.25921	0.309	0.015	3.31525e-71	NK_T
RPS4X	4.18744e-40	2.28072	0.183	0.011	1.23977e-35	NK_T
SPARC	3.1651e-14	2.28532	0.059	0	9.37091e-10	NK_T
SMAP2	7.96111e-29	2.3129	0.127	0.003	2.35705e-24	NK_T
IL32	2.28661e-31	2.32418	0.135	0.002	6.76995e-27	NK_T
JUNB	2.14095e-36	2.43097	0.157	0.003	6.33871e-32	NK_T
AKNA	6.11533e-28	2.4587	0.119	0.001	1.81057e-23	NK_T
MALAT1	3.48692e-269	2.6127	0.817	0.122	1.03237e-264	NK_T
RPL26	3.06953e-32	2.61405	0.142	0.004	9.08797e-28	NK_T
JUND	3.01881e-43	2.75562	0.187	0.007	8.93779e-39	NK_T
S100A9	1.88337e-32	3.01801	0.137	0.001	5.5761e-28	NK_T
IGKC	6.22946e-43	3.06383	0.18	0.003	1.84436e-38	NK_T
NRGN	2.58293e-63	3.4586	0.251	0.005	7.64728e-59	NK_T
CCDC190	6.48963e-11	-3.38828	0.018	0.081	1.92139e-06	Th1
RGS16	6.35805e-09	-2.63778	0.064	0.144	0.000188243	Th1
HBB	7.90359e-30	-2.60159	0.211	0.408	2.34002e-25	Th1
PPM1N	3.62892e-09	-2.395	0.095	0.183	0.000107442	Th1
AL731577.1	9.86214e-09	-2.38784	0.088	0.172	0.000291988	Th1
CCL5	3.63214e-08	1.54423	0.082	0.007	0.00107537	Th1
FYB1	2.17598e-08	1.56588	0.084	0.007	0.000644243	Th1
EEF1D	1.05265e-07	1.57239	0.073	0.005	0.00311658	Th1
HNRNPA2B1	1.15153e-06	1.60065	0.063	0.005	0.0340934	Th1
HLA-A	1.88688e-19	1.6406	0.201	0.016	5.58648e-15	Th1
RPS3	3.34495e-10	1.65147	0.101	0.007	9.90339e-06	Th1
NEAT1	1.22035e-10	1.66879	0.119	0.014	3.61308e-06	Th1
RPS27A	1.66532e-13	1.68188	0.155	0.019	4.93052e-09	Th1
S100A8	9.58912e-09	1.70723	0.097	0.012	0.000283905	Th1
JUND	1.72891e-13	1.75429	0.136	0.009	5.1188e-09	Th1
RPS16	1.50876e-10	1.76551	0.114	0.012	4.46699e-06	Th1
RPL3	7.97045e-10	1.82847	0.098	0.007	2.35981e-05	Th1
GPSM3	6.86224e-07	1.8294	0.06	0.002	0.020317	Th1
NKG7	6.58151e-11	1.83294	0.112	0.009	1.94859e-06	Th1
TRIR	6.86224e-07	1.84111	0.06	0.002	0.020317	Th1
HNRNPH1	4.42144e-08	1.85315	0.076	0.005	0.00130906	Th1
SMAP2	3.65611e-08	1.86242	0.072	0.002	0.00108246	Th1
PNISR	2.00392e-08	1.88171	0.089	0.009	0.000593302	Th1
PPBP	2.73659e-10	1.96795	0.102	0.007	8.10222e-06	Th1
RPL36	3.09238e-11	2.05986	0.115	0.009	9.15562e-07	Th1
AKNA	8.09764e-07	2.13407	0.059	0.002	0.0239747	Th1
RPL27	1.34917e-06	2.16258	0.057	0.002	0.039945	Th1
PPIA	3.13965e-09	2.25695	0.087	0.005	9.29556e-05	Th1
HLA-E	1.36544e-20	2.34619	0.201	0.012	4.04265e-16	Th1
PF4	1.07374e-08	2.36001	0.082	0.005	0.000317901	Th1
IGKC	2.47253e-12	2.45387	0.12	0.007	7.32043e-08	Th1
AHNAK	1.27941e-06	2.49477	0.052	0	0.0378794	Th1
RPL19	1.55763e-09	2.51378	0.085	0.002	4.61169e-05	Th1
TXNIP	4.56493e-07	2.64033	0.057	0	0.0135154	Th1
IL32	5.7398e-08	2.65201	0.065	0	0.00169938	Th1
FLNA	1.45581e-08	2.66407	0.076	0.002	0.000431023	Th1
CXCR4	7.51608e-10	2.66663	0.088	0.002	2.22529e-05	Th1
LSP1	1.19737e-08	2.83288	0.071	0	0.000354504	Th1
NRGN	7.21131e-21	4.17909	0.177	0	2.13505e-16	Th1
CCDC190	7.57026e-10	-3.28637	0.013	0.074	2.24133e-05	Th2
HBB	5.36664e-34	-3.07306	0.2	0.434	1.5889e-29	Th2
NCALD	1.22447e-15	-2.59159	0.167	0.308	3.62528e-11	Th2
TMSB4X	3.89449e-28	1.50016	0.362	0.061	1.15304e-23	Th2
RPS27A	7.35462e-14	1.52321	0.161	0.02	2.17748e-09	Th2
RPS15A	5.73027e-08	1.52878	0.088	0.011	0.00169656	Th2
RPL9	1.80828e-10	1.55392	0.102	0.007	5.35378e-06	Th2
LSP1	4.45716e-08	1.57502	0.08	0.007	0.00131963	Th2
PFN1	7.04071e-13	1.58698	0.143	0.016	2.08454e-08	Th2
RPL13	3.22751e-14	1.60486	0.16	0.018	9.55569e-10	Th2
SH3BGRL3	2.84971e-10	1.63791	0.115	0.013	8.43713e-06	Th2
SNHG25	1.47537e-06	1.66367	0.056	0.002	0.0436814	Th2
CXCR4	1.07443e-06	1.68325	0.062	0.004	0.0318108	Th2
FAU	5.01641e-07	1.68592	0.065	0.004	0.0148521	Th2
RPS8	7.45656e-18	1.71323	0.191	0.018	2.20766e-13	Th2
CFL1	4.98634e-09	1.76028	0.094	0.009	0.000147631	Th2
PPIA	1.36829e-07	1.76739	0.07	0.004	0.0040511	Th2
RPL22	7.92624e-10	1.81136	0.101	0.009	2.34672e-05	Th2
MALAT1	3.19289e-62	1.83308	0.701	0.139	9.4532e-58	Th2
RPL13A	3.22264e-19	1.83329	0.198	0.016	9.54127e-15	Th2
RPS6	2.19104e-16	1.91544	0.164	0.011	6.48702e-12	Th2
SMAP2	1.28592e-08	1.9181	0.08	0.004	0.000380721	Th2
RPS26	3.1897e-10	1.93143	0.095	0.004	9.44375e-06	Th2
UBA52	1.11032e-09	1.93532	0.095	0.007	3.28731e-05	Th2
GPSM3	4.01886e-07	2.03522	0.061	0.002	0.0118986	Th2
RPL18A	7.52882e-13	2.04461	0.128	0.009	2.22906e-08	Th2
ARHGEF1	6.12219e-07	2.0563	0.064	0.004	0.018126	Th2
NEAT1	1.55134e-11	2.13368	0.111	0.007	4.59306e-07	Th2
IL32	5.98425e-09	2.30485	0.078	0.002	0.000177176	Th2
AC068313.1	1.30403e-16	2.34381	0.175	0.016	3.86083e-12	Th2
HNRNPA2B1	5.05872e-07	2.35794	0.055	0	0.0149774	Th2
DDX17	2.99914e-07	2.43162	0.057	0	0.00887955	Th2
RIPOR2	1.10653e-06	2.43976	0.052	0	0.0327609	Th2
PF4	5.98426e-09	2.49182	0.078	0.002	0.000177176	Th2
TSC22D3	6.56796e-07	2.53133	0.054	0	0.0194458	Th2
CCL5	3.72115e-08	2.53371	0.07	0.002	0.00110172	Th2
PRF1	1.77658e-07	2.58428	0.059	0	0.00525993	Th2
HLA-E	5.93238e-21	2.60913	0.197	0.009	1.7564e-16	Th2
TRIR	2.16722e-08	2.67569	0.067	0	0.000641648	Th2
ACAP1	1.6642e-08	2.71929	0.068	0	0.000492719	Th2
SF1	2.16722e-08	2.7269	0.067	0	0.000641648	Th2
GNLY	5.22164e-18	2.75342	0.172	0.009	1.54597e-13	Th2
RNF213	2.16722e-08	2.88172	0.067	0	0.000641648	Th2
AKNA	1.5263e-09	2.9375	0.078	0	4.5189e-05	Th2
FLNA	8.94779e-10	2.9432	0.08	0	2.64917e-05	Th2
SPRY1	4.00887e-12	3.12596	0.101	0	1.1869e-07	Th2
PPBP	2.34231e-10	3.17372	0.085	0	6.93488e-06	Th2
S100A8	4.64254e-11	3.37856	0.091	0	1.37452e-06	Th2
NKG7	7.71555e-13	3.45795	0.107	0	2.28434e-08	Th2
IGKC	8.40991e-14	3.56415	0.116	0	2.48992e-09	Th2
S100A9	7.71552e-13	3.66904	0.107	0	2.28433e-08	Th2
NRGN	2.24186e-16	3.68839	0.138	0	6.63748e-12	Th2

## Sheet: healthy_vs_recovered
Supplementary table 3c: Significant differentially expressed genes (DEGs) in Healthy vs Recovered group
genes	p_val	avg_log2FC	pct.1	pct.2	p_val_adj	cell_types
MTRNR2L12	3.44068e-23	-2.84023	0.874	0.8	1.01868e-18	Activated_CD4+_T		Total unique DEGs = 162
PPM1N	1.28575e-07	-2.71386	0.388	0.465	0.00380671	Activated_CD4+_T
MTRNR2L1	1.63134e-06	-1.80495	0.539	0.235	0.0482992	Activated_CD4+_T
TRIM56	1.37493e-06	-1.5827	0.235	0.073	0.0407076	Activated_CD4+_T
LENG8	6.37591e-25	1.50319	0.492	0.077	1.88772e-20	Activated_CD4+_T
FCMR	1.64345e-13	1.50341	0.249	0.027	4.86577e-09	Activated_CD4+_T
RPL23A	1.77251e-35	1.51649	0.67	0.112	5.24786e-31	Activated_CD4+_T
RPL10	4.86842e-43	1.5214	0.858	0.223	1.44139e-38	Activated_CD4+_T
RBCK1	1.63254e-06	1.53218	0.103	0.008	0.0483345	Activated_CD4+_T
RACK1	1.33291e-36	1.5377	0.617	0.081	3.94636e-32	Activated_CD4+_T
KMT2A	2.19881e-09	1.53774	0.173	0.019	6.51002e-05	Activated_CD4+_T
ABLIM1	5.73814e-13	1.54553	0.223	0.019	1.69889e-08	Activated_CD4+_T
RPL7	5.61641e-37	1.55453	0.679	0.115	1.66285e-32	Activated_CD4+_T
LEF1	7.55529e-23	1.56265	0.408	0.042	2.23689e-18	Activated_CD4+_T
GNAS	3.83112e-25	1.57643	0.441	0.05	1.13428e-20	Activated_CD4+_T
RPL12	3.05897e-41	1.58833	0.693	0.1	9.05669e-37	Activated_CD4+_T
RPS28	2.22035e-39	1.59207	0.768	0.158	6.5738e-35	Activated_CD4+_T
NSD3	6.05517e-14	1.59281	0.24	0.019	1.79275e-09	Activated_CD4+_T
CORO1A	5.69647e-25	1.59559	0.439	0.046	1.68655e-20	Activated_CD4+_T
TRAF3IP3	1.69706e-21	1.59806	0.377	0.038	5.02449e-17	Activated_CD4+_T
PRMT2	3.22262e-12	1.6111	0.207	0.015	9.54121e-08	Activated_CD4+_T
PABPN1	6.48845e-14	1.62243	0.221	0.012	1.92104e-09	Activated_CD4+_T
HINT1	1.60041e-19	1.62429	0.383	0.054	4.73832e-15	Activated_CD4+_T
RPS5	2.26905e-41	1.63127	0.707	0.104	6.71799e-37	Activated_CD4+_T
ATP5MG	1.63955e-16	1.638	0.282	0.023	4.85423e-12	Activated_CD4+_T
RPS10	6.16134e-22	1.64415	0.402	0.046	1.82419e-17	Activated_CD4+_T
DDX17	2.05061e-27	1.64689	0.55	0.096	6.07125e-23	Activated_CD4+_T
RPL15	3.01053e-38	1.65039	0.687	0.119	8.91327e-34	Activated_CD4+_T
RPL10A	3.35159e-41	1.65868	0.682	0.088	9.92304e-37	Activated_CD4+_T
ITGB1	6.57596e-09	1.65882	0.148	0.012	0.000194694	Activated_CD4+_T
BCLAF1	1.25491e-14	1.67991	0.265	0.027	3.7154e-10	Activated_CD4+_T
RPL30	9.41089e-42	1.69613	0.796	0.162	2.78628e-37	Activated_CD4+_T
SMAP2	1.39433e-19	1.71189	0.316	0.019	4.12819e-15	Activated_CD4+_T
HLA-DRA	3.06021e-25	1.74476	0.349	0.004	9.06038e-21	Activated_CD4+_T
CALM1	1.56605e-26	1.75114	0.486	0.062	4.63661e-22	Activated_CD4+_T
RPS13	1.92263e-45	1.7645	0.782	0.158	5.69232e-41	Activated_CD4+_T
ITK	2.57295e-14	1.76935	0.271	0.035	7.61774e-10	Activated_CD4+_T
BCL9L	1.1947e-13	1.77557	0.218	0.012	3.53713e-09	Activated_CD4+_T
MSI2	3.90389e-08	1.77804	0.137	0.012	0.00115582	Activated_CD4+_T
PRR13	3.99114e-12	1.78533	0.221	0.023	1.18166e-07	Activated_CD4+_T
NBEAL1	2.61862e-16	1.78616	0.285	0.027	7.75296e-12	Activated_CD4+_T
COX6C	9.30451e-21	1.8042	0.321	0.015	2.75479e-16	Activated_CD4+_T
CSNK2A1	1.16276e-06	1.80835	0.087	0	0.034426	Activated_CD4+_T
RPLP2	1.0313e-47	1.81049	0.802	0.162	3.05336e-43	Activated_CD4+_T
BCL11B	6.47843e-17	1.84215	0.299	0.031	1.91807e-12	Activated_CD4+_T
TXNIP	4.10272e-28	1.8432	0.561	0.1	1.21469e-23	Activated_CD4+_T
RPL11	1.08653e-39	1.85728	0.782	0.181	3.2169e-35	Activated_CD4+_T
RAC2	5.92358e-24	1.89391	0.444	0.058	1.75379e-19	Activated_CD4+_T
RPL27	1.4145e-41	1.91277	0.704	0.115	4.1879e-37	Activated_CD4+_T
IGKC	2.00874e-33	1.92775	0.441	0.004	5.94728e-29	Activated_CD4+_T
SLC52A1	2.63637e-08	1.98686	0.112	0	0.000780551	Activated_CD4+_T
GIMAP7	8.80048e-24	1.99842	0.358	0.015	2.60556e-19	Activated_CD4+_T
MS4A1	2.52666e-16	2.00814	0.226	0	7.48068e-12	Activated_CD4+_T
NRGN	6.0259e-20	2.01789	0.274	0	1.78409e-15	Activated_CD4+_T
YWHAZ	4.55039e-26	2.06234	0.399	0.023	1.34723e-21	Activated_CD4+_T
CD19	1.09618e-12	2.06401	0.176	0	3.24547e-08	Activated_CD4+_T
ETS1	1.67911e-33	2.06743	0.573	0.077	4.97134e-29	Activated_CD4+_T
ARL6IP5	1.76346e-17	2.07519	0.274	0.015	5.22108e-13	Activated_CD4+_T
WIPF1	1.67854e-18	2.07818	0.304	0.023	4.96964e-14	Activated_CD4+_T
CD79A	3.00383e-22	2.08367	0.313	0.004	8.89343e-18	Activated_CD4+_T
SRSF5	6.45917e-29	2.17053	0.506	0.065	1.91237e-24	Activated_CD4+_T
PIM2	5.59339e-23	2.18873	0.363	0.023	1.65604e-18	Activated_CD4+_T
FAM129C	1.10494e-14	2.20841	0.204	0	3.2714e-10	Activated_CD4+_T
LEPROTL1	1.10132e-20	2.21295	0.327	0.019	3.26068e-16	Activated_CD4+_T
HLA-DRB1	6.18226e-31	2.57708	0.439	0.015	1.83038e-26	Activated_CD4+_T
CD74	1.90553e-55	2.86922	0.698	0.031	5.6417e-51	Activated_CD4+_T
IGHM	2.18165e-48	3.62919	0.578	0	6.45922e-44	Activated_CD4+_T
RPS27A	2.81685e-14	1.50962	0.191	0.026	8.33985e-10	CD8+_TCM
RPL36	4.41255e-09	1.52776	0.102	0.009	0.000130642	CD8+_TCM
LIMD2	3.53143e-08	1.5285	0.093	0.009	0.00104555	CD8+_TCM
RPL35	5.37383e-07	1.54528	0.07	0.005	0.0159103	CD8+_TCM
CD37	2.42081e-09	1.54657	0.105	0.009	7.16728e-05	CD8+_TCM
RPL39	2.732e-10	1.54664	0.13	0.016	8.08864e-06	CD8+_TCM
RPLP2	6.79649e-15	1.54901	0.17	0.014	2.01224e-10	CD8+_TCM
RPS8	1.32467e-15	1.56933	0.198	0.023	3.92196e-11	CD8+_TCM
HNRNPH1	1.16002e-06	1.57905	0.06	0.002	0.0343447	CD8+_TCM
RPL11	1.88463e-07	1.58446	0.095	0.014	0.00557983	CD8+_TCM
RPL34	5.60057e-17	1.59793	0.235	0.035	1.65816e-12	CD8+_TCM
RPL14	7.43502e-08	1.61592	0.105	0.016	0.00220129	CD8+_TCM
ZHX1	4.67533e-08	1.62443	0.107	0.016	0.00138422	CD8+_TCM
RPS27	9.36628e-16	1.68331	0.2	0.023	2.77308e-11	CD8+_TCM
MALAT1	3.0083e-31	1.70403	0.463	0.084	8.90669e-27	CD8+_TCM
RPL10A	4.22335e-09	1.72527	0.102	0.009	0.000125041	CD8+_TCM
Z97200.1	7.4227e-08	1.7276	0.1	0.014	0.00219764	CD8+_TCM
RPL29	3.73488e-10	1.81392	0.107	0.007	1.10579e-05	CD8+_TCM
EEF1A1	9.05896e-15	1.82505	0.184	0.021	2.68209e-10	CD8+_TCM
RPL19	4.54204e-07	1.83478	0.081	0.009	0.0134476	CD8+_TCM
RPS19	8.06785e-10	1.85628	0.109	0.009	2.38865e-05	CD8+_TCM
RPL13	4.26877e-11	1.85695	0.133	0.014	1.26386e-06	CD8+_TCM
RPL22	7.64761e-08	1.85858	0.084	0.007	0.00226423	CD8+_TCM
IGHD	6.14682e-07	1.86929	0.063	0.002	0.0181989	CD8+_TCM
RPL18A	2.11629e-12	1.90178	0.14	0.012	6.2657e-08	CD8+_TCM
RPS25	3.08998e-07	1.91303	0.072	0.005	0.00914849	CD8+_TCM
RPL41	6.11913e-18	1.91307	0.24	0.033	1.81169e-13	CD8+_TCM
RPL23	7.01004e-10	1.91829	0.126	0.016	2.07546e-05	CD8+_TCM
CYLD	1.49743e-08	1.9709	0.121	0.021	0.000443344	CD8+_TCM
FAU	1.47957e-08	1.99268	0.079	0.002	0.000438057	CD8+_TCM
HLA-DPB1	2.73292e-08	1.99468	0.07	0	0.000809135	CD8+_TCM
RPS29	2.96718e-23	1.9991	0.295	0.037	8.78492e-19	CD8+_TCM
RPS15	4.93583e-13	2.00506	0.135	0.007	1.46135e-08	CD8+_TCM
RPL7A	4.7322e-08	2.04375	0.067	0	0.00140106	CD8+_TCM
RPS11	2.6395e-15	2.05705	0.179	0.016	7.81478e-11	CD8+_TCM
RPS2	4.73219e-08	2.08755	0.067	0	0.00140106	CD8+_TCM
TRBC2	3.53646e-07	2.11922	0.065	0.002	0.0104704	CD8+_TCM
HNRNPA2B1	4.22566e-07	2.13079	0.058	0	0.0125109	CD8+_TCM
RPS12	1.81852e-17	2.18185	0.205	0.019	5.38409e-13	CD8+_TCM
CD79A	4.26153e-08	2.24013	0.074	0.002	0.00126171	CD8+_TCM
LTB	1.35972e-08	2.24922	0.079	0.002	0.000402572	CD8+_TCM
IGKC	9.51314e-12	2.25568	0.116	0.005	2.81656e-07	CD8+_TCM
RPL13A	3.26357e-19	2.26429	0.23	0.023	9.66244e-15	CD8+_TCM
RPL28	2.42581e-12	2.30069	0.133	0.009	7.1821e-08	CD8+_TCM
RPS3	2.14338e-11	2.31824	0.119	0.007	6.34592e-07	CD8+_TCM
NRGN	8.64422e-10	2.41822	0.102	0.007	2.55929e-05	CD8+_TCM
RPL10	1.96948e-21	2.42025	0.258	0.028	5.83105e-17	CD8+_TCM
CIRBP	9.09425e-09	2.49354	0.074	0	0.000269253	CD8+_TCM
RPS23	5.21722e-14	2.55935	0.137	0.005	1.54466e-09	CD8+_TCM
ZFYVE28	2.46721e-09	2.56153	0.086	0.002	7.30468e-05	CD8+_TCM
HLA-DRB1	4.0685e-15	2.74074	0.153	0.007	1.20456e-10	CD8+_TCM
AC005091.1	5.23982e-09	2.94981	0.077	0	0.000155135	CD8+_TCM
SLC52A1	2.09492e-12	3.00248	0.128	0.007	6.20244e-08	CD8+_TCM
IGHM	7.17862e-21	3.15412	0.2	0.005	2.12537e-16	CD8+_TCM
RPS6	8.83094e-21	3.29498	0.209	0.009	2.61458e-16	CD8+_TCM
CD74	5.3656e-38	3.37034	0.37	0.016	1.58859e-33	CD8+_TCM
ITSN2	9.62723e-09	-1.59081	0.135	0.189	0.000285034	CD8+_TEM
HSP90AA1	8.74856e-07	-1.54989	0.126	0.17	0.0259019	CD8+_TEM
CIRBP	1.02672e-18	1.51318	0.084	0.008	3.03982e-14	CD8+_TEM
CD37	1.72965e-35	1.56184	0.172	0.023	5.12098e-31	CD8+_TEM
RPLP1	6.96188e-36	1.5697	0.177	0.024	2.0612e-31	CD8+_TEM
CD19	1.34129e-17	1.59473	0.071	0.004	3.97115e-13	CD8+_TEM
ATP2A3	6.05077e-14	1.62401	0.058	0.005	1.79145e-09	CD8+_TEM
RPL27A	1.25664e-45	1.62661	0.226	0.033	3.72055e-41	CD8+_TEM
AC068313.1	8.60164e-19	1.63039	0.095	0.014	2.54669e-14	CD8+_TEM
HLA-DQB1	9.61231e-14	1.63111	0.073	0.013	2.84592e-09	CD8+_TEM
HLA-DRB1	5.95576e-46	1.71438	0.22	0.03	1.76332e-41	CD8+_TEM
CD79B	9.05664e-14	1.73714	0.052	0.002	2.6814e-09	CD8+_TEM
LTB	4.62065e-31	1.7782	0.139	0.014	1.36803e-26	CD8+_TEM
IGKC	1.39578e-42	1.85153	0.164	0.006	4.13248e-38	CD8+_TEM
HLA-DRA	6.12128e-36	1.85669	0.161	0.016	1.81233e-31	CD8+_TEM
FAM129C	4.67793e-24	1.96564	0.094	0.004	1.38499e-19	CD8+_TEM
MS4A1	3.78675e-27	1.9711	0.127	0.014	1.12114e-22	CD8+_TEM
CD79A	4.44284e-25	2.03808	0.102	0.005	1.31539e-20	CD8+_TEM
NRGN	5.89209e-23	2.05316	0.092	0.005	1.74447e-18	CD8+_TEM
AC005091.1	6.79178e-14	2.08278	0.057	0.004	2.01084e-09	CD8+_TEM
IGHD	1.06957e-22	2.10404	0.086	0.002	3.16667e-18	CD8+_TEM
XIST	5.06289e-26	2.17653	0.098	0.002	1.49897e-21	CD8+_TEM
CD74	7.76073e-107	2.35913	0.429	0.056	2.29772e-102	CD8+_TEM
SLC52A1	1.00025e-26	2.78202	0.106	0.005	2.96144e-22	CD8+_TEM
IGHM	2.09088e-77	3.54877	0.272	0.008	6.19047e-73	CD8+_TEM
RPL34	2.92372e-24	1.50398	0.267	0.043	8.65626e-20	Naive_CD4+/CD8+_T
RPS3	8.31842e-11	1.51231	0.097	0.009	2.46283e-06	Naive_CD4+/CD8+_T
RPL35	6.18942e-09	1.52545	0.074	0.006	0.00018325	Naive_CD4+/CD8+_T
IL32	1.74631e-07	1.52924	0.058	0.004	0.00517031	Naive_CD4+/CD8+_T
RPL6	4.23671e-11	1.53079	0.103	0.011	1.25436e-06	Naive_CD4+/CD8+_T
RPS11	1.69784e-15	1.6001	0.145	0.015	5.02679e-11	Naive_CD4+/CD8+_T
PFN1	3.88274e-09	1.60532	0.088	0.011	0.000114956	Naive_CD4+/CD8+_T
RPS28	7.85827e-15	1.62534	0.144	0.017	2.3266e-10	Naive_CD4+/CD8+_T
RPL18A	5.60627e-13	1.63221	0.129	0.017	1.65985e-08	Naive_CD4+/CD8+_T
RPL11	2.86374e-13	1.69918	0.12	0.011	8.47868e-09	Naive_CD4+/CD8+_T
LTB	2.66421e-12	1.71735	0.109	0.009	7.88792e-08	Naive_CD4+/CD8+_T
TRBC2	1.33254e-09	1.72661	0.079	0.006	3.94525e-05	Naive_CD4+/CD8+_T
RPL22	8.30583e-09	1.77674	0.073	0.006	0.000245911	Naive_CD4+/CD8+_T
HLA-DRB1	7.25693e-20	1.78679	0.182	0.017	2.14856e-15	Naive_CD4+/CD8+_T
UBA52	7.56488e-13	1.78884	0.113	0.009	2.23973e-08	Naive_CD4+/CD8+_T
RPS16	1.62736e-14	1.79095	0.129	0.011	4.81813e-10	Naive_CD4+/CD8+_T
NEAT1	6.57713e-08	1.8014	0.057	0.002	0.00194729	Naive_CD4+/CD8+_T
RPL30	1.23851e-18	1.80265	0.172	0.017	3.66687e-14	Naive_CD4+/CD8+_T
IGHD	2.24078e-07	1.81339	0.053	0.002	0.00663427	Naive_CD4+/CD8+_T
RPL32	1.38296e-21	1.85792	0.206	0.022	4.09452e-17	Naive_CD4+/CD8+_T
RPS5	4.12716e-17	1.86913	0.152	0.013	1.22193e-12	Naive_CD4+/CD8+_T
RPL3	3.53919e-12	1.90778	0.108	0.009	1.04785e-07	Naive_CD4+/CD8+_T
PPDPF	1.6771e-07	1.90879	0.058	0.004	0.00496539	Naive_CD4+/CD8+_T
RASGRP2	1.4275e-06	1.9211	0.051	0.004	0.0422639	Naive_CD4+/CD8+_T
RPL41	2.99479e-25	1.92487	0.257	0.036	8.86668e-21	Naive_CD4+/CD8+_T
SNHG25	5.59086e-07	1.94359	0.05	0.002	0.0165529	Naive_CD4+/CD8+_T
TRIR	1.3924e-06	1.96621	0.047	0.002	0.0412248	Naive_CD4+/CD8+_T
RPL10	2.69935e-28	1.99049	0.26	0.026	7.99197e-24	Naive_CD4+/CD8+_T
EEF1D	5.06689e-10	1.99992	0.078	0.004	1.50015e-05	Naive_CD4+/CD8+_T
RPL28	8.55015e-18	2.06492	0.162	0.015	2.53144e-13	Naive_CD4+/CD8+_T
CD74	2.2563e-38	2.06532	0.356	0.041	6.68024e-34	Naive_CD4+/CD8+_T
CXCR4	1.40761e-08	2.11543	0.063	0.002	0.000416752	Naive_CD4+/CD8+_T
HNRNPH1	3.21837e-09	2.12348	0.072	0.004	9.52862e-05	Naive_CD4+/CD8+_T
MS4A1	8.13336e-09	2.14786	0.069	0.004	0.000240804	Naive_CD4+/CD8+_T
RPS25	1.66358e-07	2.16368	0.058	0.004	0.00492535	Naive_CD4+/CD8+_T
RIPOR2	7.51101e-07	2.16747	0.049	0.002	0.0222379	Naive_CD4+/CD8+_T
RPS4X	2.93861e-16	2.20878	0.146	0.013	8.70034e-12	Naive_CD4+/CD8+_T
RPL27A	6.05326e-20	2.20985	0.195	0.024	1.79219e-15	Naive_CD4+/CD8+_T
CD79A	4.12759e-11	2.26197	0.087	0.004	1.22206e-06	Naive_CD4+/CD8+_T
SF1	2.20322e-07	2.28121	0.053	0.002	0.00652308	Naive_CD4+/CD8+_T
RPS15	7.7943e-14	2.28603	0.112	0.006	2.30766e-09	Naive_CD4+/CD8+_T
CIRBP	8.80263e-08	2.30025	0.056	0.002	0.0026062	Naive_CD4+/CD8+_T
RPLP1	1.25094e-18	2.33559	0.16	0.011	3.70365e-14	Naive_CD4+/CD8+_T
RPL18	1.32222e-10	2.41077	0.078	0.002	3.91469e-06	Naive_CD4+/CD8+_T
BACH2	1.12618e-44	2.53716	0.368	0.032	3.33429e-40	Naive_CD4+/CD8+_T
CD37	2.90803e-16	2.56626	0.125	0.004	8.60981e-12	Naive_CD4+/CD8+_T
CD79B	1.96119e-07	2.61183	0.049	0	0.0058065	Naive_CD4+/CD8+_T
ACAP1	5.72375e-08	2.64225	0.053	0	0.00169463	Naive_CD4+/CD8+_T
IGKC	3.61634e-15	2.96923	0.117	0.004	1.07069e-10	Naive_CD4+/CD8+_T
AC005091.1	3.98829e-10	3.42571	0.07	0	1.18081e-05	Naive_CD4+/CD8+_T
NRGN	2.75121e-13	3.48397	0.094	0	8.14552e-09	Naive_CD4+/CD8+_T
IGHM	2.67333e-31	3.65122	0.233	0.006	7.91492e-27	Naive_CD4+/CD8+_T
SLC52A1	2.92634e-18	4.26106	0.13	0	8.66402e-14	Naive_CD4+/CD8+_T
AC068313.1	1.76531e-40	-3.37389	0.075	0.311	5.22656e-36	NK_T
MTRNR2L1	3.09897e-20	-1.88602	0.434	0.513	9.17511e-16	NK_T
MTRNR2L12	6.17729e-43	-1.55208	0.784	0.813	1.82891e-38	NK_T
CD37	4.54982e-25	1.50118	0.133	0.008	1.34706e-20	NK_T
RPLP2	1.00366e-26	1.51789	0.172	0.022	2.97154e-22	NK_T
RPS15A	3.74772e-22	1.52787	0.127	0.011	1.10959e-17	NK_T
JUND	3.13003e-13	1.54978	0.074	0.007	9.26707e-09	NK_T
IL32	1.51884e-11	1.5932	0.055	0.002	4.49682e-07	NK_T
RPL35	8.41839e-16	1.60453	0.084	0.005	2.49243e-11	NK_T
TAGLN2	1.29855e-09	1.66085	0.051	0.004	3.8446e-05	NK_T
HLA-DQB1	7.38528e-10	1.66588	0.041	0	2.18656e-05	NK_T
RPL26	6.73226e-14	1.70046	0.072	0.004	1.99322e-09	NK_T
RPLP1	1.48541e-25	1.72432	0.153	0.015	4.39786e-21	NK_T
YBX1	4.61443e-17	1.73413	0.125	0.022	1.36619e-12	NK_T
RPS16	5.50998e-26	1.77641	0.16	0.017	1.63134e-21	NK_T
RPS29	2.49097e-64	1.83115	0.388	0.048	7.375e-60	NK_T
DGKA	1.08724e-08	1.83234	0.038	0.001	0.000321898	NK_T
MS4A1	1.37367e-17	1.88065	0.08	0.001	4.06703e-13	NK_T
RPS6	5.96999e-33	1.88622	0.197	0.021	1.76753e-28	NK_T
AC005091.1	4.64632e-13	1.91601	0.07	0.005	1.37564e-08	NK_T
FDX2	4.45364e-07	1.9639	0.027	0	0.0131859	NK_T
RPS13	2.46739e-30	1.98189	0.166	0.012	7.30522e-26	NK_T
HLA-DRB1	2.32258e-30	1.98223	0.17	0.013	6.87646e-26	NK_T
FAM129C	5.30106e-13	1.98447	0.059	0.001	1.56948e-08	NK_T
RAP2C	1.17495e-06	1.9921	0.029	0.001	0.0347867	NK_T
CD79A	1.85136e-17	1.999	0.082	0.002	5.48131e-13	NK_T
SLC52A1	2.42711e-21	2.03498	0.125	0.012	7.18596e-17	NK_T
HLA-DPA1	2.46383e-13	2.12242	0.063	0.002	7.29465e-09	NK_T
RPS4X	2.27099e-25	2.15336	0.141	0.011	6.72373e-21	NK_T
HLA-DRA	1.54424e-26	2.20511	0.139	0.008	4.57202e-22	NK_T
PAXBP1	1.63173e-15	2.2719	0.082	0.005	4.83106e-11	NK_T
RPL12	2.07941e-18	2.2883	0.098	0.007	6.1565e-14	NK_T
CD74	6.69527e-73	2.30784	0.37	0.024	1.98227e-68	NK_T
NRGN	2.63066e-20	2.42419	0.104	0.005	7.78858e-16	NK_T
IGKC	2.17808e-28	2.57804	0.135	0.003	6.44864e-24	NK_T
IGHM	2.49364e-44	2.89314	0.213	0.007	7.38293e-40	NK_T
RPL13	2.63004e-10	1.5113	0.129	0.019	7.78676e-06	Th1
RPLP2	6.94332e-14	1.52054	0.169	0.021	2.05571e-09	Th1
MYL6	6.11501e-07	1.53241	0.072	0.007	0.0181047	Th1
RPL18	1.2095e-08	1.62371	0.104	0.014	0.000358097	Th1
RPL10	2.2572e-22	1.67439	0.283	0.039	6.6829e-18	Th1
RPL35	1.2333e-06	1.6751	0.064	0.005	0.0365144	Th1
RPS6	5.44269e-18	1.68043	0.211	0.023	1.61142e-13	Th1
RPS28	8.00875e-11	1.69495	0.12	0.012	2.37115e-06	Th1
RPS29	1.26885e-25	1.71141	0.332	0.051	3.75668e-21	Th1
HLA-DRB1	1.12055e-15	1.71616	0.17	0.014	3.3176e-11	Th1
RPS15A	7.09684e-09	1.72646	0.101	0.012	0.000210116	Th1
RPS8	5.62256e-19	1.73896	0.234	0.03	1.66467e-14	Th1
RPS15	4.06669e-13	1.74379	0.136	0.009	1.20403e-08	Th1
HLA-E	7.63193e-13	1.76508	0.139	0.012	2.25959e-08	Th1
CD74	1.68624e-30	1.83375	0.395	0.063	4.99246e-26	Th1
TRBC2	9.33212e-08	1.84139	0.075	0.005	0.00276296	Th1
RPL7	6.25516e-08	1.85097	0.082	0.007	0.00185196	Th1
RPS21	7.73572e-08	1.88131	0.086	0.009	0.00229032	Th1
RPL3	3.32815e-08	1.90014	0.084	0.007	0.000985365	Th1
EEF1D	4.85073e-08	1.93587	0.078	0.005	0.00143616	Th1
RPL32	5.84952e-18	2.02743	0.2	0.019	1.73187e-13	Th1
RPS16	1.06228e-11	2.02962	0.128	0.012	3.1451e-07	Th1
RPL36	1.15434e-09	2.04853	0.104	0.009	3.41766e-05	Th1
CD37	9.32558e-10	2.07262	0.094	0.005	2.76102e-05	Th1
RPL28	6.99641e-15	2.1867	0.162	0.014	2.07143e-10	Th1
RPS5	1.16955e-14	2.25783	0.155	0.012	3.46269e-10	Th1
RPS27A	1.08073e-17	2.28601	0.198	0.019	3.19972e-13	Th1
RPS3	3.98785e-13	2.29208	0.131	0.007	1.18068e-08	Th1
BACH2	5.22e-32	2.33875	0.342	0.032	1.54549e-27	Th1
RPL12	1.7948e-09	2.38005	0.091	0.005	5.31386e-05	Th1
LIMD2	1.27091e-08	2.40419	0.078	0.002	0.000376278	Th1
CXCR4	2.37763e-07	2.43855	0.065	0.002	0.00703944	Th1
CD79A	1.76221e-08	2.47942	0.076	0.002	0.000521737	Th1
IGHD	8.28988e-07	2.60302	0.054	0	0.0245439	Th1
RPL19	6.51936e-09	2.61872	0.08	0.002	0.000193019	Th1
RPL27	4.6368e-09	2.71316	0.082	0.002	0.000137282	Th1
LTB	3.12641e-08	2.97413	0.068	0	0.000925635	Th1
IGKC	1.6042e-16	3.10021	0.161	0.007	4.74956e-12	Th1
NRGN	4.17046e-10	3.24402	0.086	0	1.23475e-05	Th1
SLC52A1	6.36024e-14	3.34351	0.132	0.005	1.88308e-09	Th1
AC005091.1	1.16153e-08	3.39156	0.072	0	0.000343895	Th1
IGHM	2.04371e-25	3.93684	0.225	0.002	6.05082e-21	Th1
AC103691.1	2.95607e-09	-4.10965	0.003	0.063	8.75203e-05	Th2
MTRNR2L12	1.24555e-124	-1.70334	0.897	0.982	3.68771e-120	Th2
RPS12	5.29272e-14	1.50164	0.171	0.022	1.56702e-09	Th2
RPS15A	3.6505e-07	1.50514	0.083	0.011	0.010808	Th2
RPS20	1.26815e-12	1.53288	0.159	0.022	3.75461e-08	Th2
RPL21	8.88114e-14	1.54117	0.174	0.025	2.62944e-09	Th2
RPL31	5.34355e-14	1.57217	0.167	0.02	1.58206e-09	Th2
RPL10A	7.31718e-07	1.57718	0.079	0.011	0.021664	Th2
GPM6A	3.34178e-23	1.59845	0.338	0.067	9.894e-19	Th2
RPS15	1.52747e-10	1.62862	0.12	0.013	4.52238e-06	Th2
AC068313.1	6.02849e-09	1.62867	0.109	0.016	0.000178486	Th2
EEF1D	2.36498e-07	1.72151	0.089	0.013	0.00700201	Th2
RPL35A	4.50223e-11	1.72438	0.12	0.011	1.33297e-06	Th2
RPL10	1.18284e-21	1.79947	0.263	0.034	3.50204e-17	Th2
RPS27A	3.88084e-16	1.82669	0.185	0.02	1.149e-11	Th2
RPS3	2.0051e-10	1.88558	0.114	0.011	5.93649e-06	Th2
RPS5	3.15217e-14	1.90134	0.164	0.018	9.33264e-10	Th2
RPS21	3.43153e-10	1.91799	0.101	0.007	1.01597e-05	Th2
CXCR4	6.06529e-07	1.97558	0.065	0.004	0.0179575	Th2
RPL9	4.61884e-12	1.98465	0.118	0.007	1.3675e-07	Th2
RPL41	4.85761e-21	1.98486	0.243	0.027	1.43819e-16	Th2
NEAT1	1.49339e-07	2.04387	0.076	0.007	0.00442148	Th2
RPS8	5.56154e-19	2.05314	0.206	0.018	1.64661e-14	Th2
UBA52	4.94057e-10	2.05381	0.1	0.007	1.46275e-05	Th2
RPS4X	2.93275e-13	2.08524	0.15	0.016	8.68299e-09	Th2
FAU	1.94196e-07	2.10346	0.07	0.004	0.00574955	Th2
RPS29	1.08563e-31	2.18849	0.349	0.036	3.21422e-27	Th2
HLA-DRA	6.38846e-13	2.2044	0.126	0.007	1.89143e-08	Th2
LTB	1.97328e-09	2.24447	0.089	0.004	5.84229e-05	Th2
GNLY	8.07743e-11	2.27976	0.112	0.009	2.39148e-06	Th2
RPS6	7.02938e-15	2.28513	0.154	0.011	2.08119e-10	Th2
RPL13A	5.40807e-23	2.46132	0.234	0.016	1.60117e-18	Th2
HLA-E	6.80137e-13	2.49431	0.131	0.009	2.01368e-08	Th2
RPL18A	5.93627e-15	2.50201	0.15	0.009	1.75755e-10	Th2
HLA-DRB1	1.06927e-17	2.51977	0.184	0.013	3.16579e-13	Th2
CD37	2.11742e-11	2.59788	0.101	0.002	6.26904e-07	Th2
CD74	3.15976e-32	2.63585	0.335	0.029	9.35509e-28	Th2
DDX17	8.26936e-08	2.81689	0.062	0	0.00244831	Th2
MS4A1	3.82646e-08	2.99975	0.065	0	0.0011329	Th2
CD79A	3.61024e-10	3.17552	0.084	0	1.06888e-05	Th2
AC005091.1	5.62635e-08	3.35175	0.064	0	0.00166579	Th2
BACH2	3.11462e-41	3.54565	0.382	0.022	9.22145e-37	Th2
IGHM	1.67009e-22	3.57194	0.202	0.004	4.94463e-18	Th2
SLC52A1	4.43219e-15	3.64935	0.134	0.002	1.31224e-10	Th2
NRGN	3.40763e-11	3.67889	0.093	0	1.0089e-06	Th2
IGKC	4.26237e-18	4.39169	0.154	0	1.26196e-13	Th2
