# Supplementary material for: Dysregulated metal ion homeostasis underscores non-canonical function of CD8+ T cell during COVID-19
Source: Front Med (Lausanne). 2023 Oct 10;10:1282390. doi: 10.3389/fmed.2023.1282390 (PMC10598344; doi:10.3389/fmed.2023.1282390)
Supplement: Supplementary file 1 [file Data_Sheet_1.ZIP › supplementary file 3.xlsx]

## Sheet: Sheet1
Supplementary file 3: Average expression of unique 625 significantly differentially expressed genes across healthy, positive, and recovered
	FOS	SPRY1	JUN	NFKBIA	MT2A	FOSB	ZFP36	AVIL	KLF6	TNFAIP3	MT1X	PPP1R15A	DUSP1	PPBP	S100A8	JUND	TOB1	MTRNR2L1	SLC30A7	CXCL8	MT1E	IGHG3	MTRNR2L10	ENOX1	IL1B	SBDS	GREM1	MTRNR2L6	TSC22D3	NEDD4L	PRF1	TXNIP	MTRNR2L8	KLF9	AKNA	S100A9	ATP2B1	AC005253.1	SH2D2A	IRS2	RGCC	KPNB1	MTRNR2L12	RPS4Y1	THBS1	JCHAIN	FYB1	DDX3Y	BCL6
Activated CD4+ T_Healthy	0.00834497	0.0027894	0.0138698	0.0193644	0.00834497	0	0.0221003	0	0.0437228	0.0490562	0.00557105	0	0.0111112	0	0.0138698	0.147746	0.02755	0.135624	0.0138698	0	0	0	0.0027894	0.0166209	0	0.0193644	0	0.00557105	0.147746	0.0356691	0.0111112	0.629725	0.135624	0.00557105	0.118404	0.0138698	0.03297	0	0.0027894	0.00557105	0.0138698	0.108428	0.731508	0.0138698	0.0027894	0	0.518062	0	0.0111112
Activated CD4+ T_Positive	0.786762	0.0105923	0.808453	0.30917	0.535825	0.445008	0.515654	0.00891465	0.519404	0.636771	0.34614	0.229128	0.284895	0.00651311	0.0537105	0.974395	0.43738	0.115306	0.0184635	0.0236768	0.162277	0.0129841	0.00531017	0.0113104	0.0122671	0.275569	0.00603211	0.00603211	0.567056	0.0759387	0.0239131	1.27296	0.236223	0.174547	0.0585155	0.0213105	0.0573735	0.0115497	0.0167991	0.171901	0.294856	0.156913	0.605432	0.136431	0.0314461	0.0146549	0.310945	0.107947	0.0132229
Activated CD4+ T_Recovered	0.00766287	0	0.00383878	0.00383878	0.00383878	0.00766287	0.00766287	0.00766287	0.00383878	0.0152675	0	0.00766287	0	0	0.00383878	0.0377403	0	0.143101	0.0114724	0	0	0	0.0114724	0.00766287	0	0.00383878	0.0152675	0	0.00383878	0.0560895	0	0.0669395	0.0847653	0	0.0152675	0	0.0190482	0.00383878	0	0	0	0.0847653	1.0883	0.00766287	0	0	0.109199	0	0.0114724
CD4+ TCM_Healthy	0.182322	0	0.0645385	0.125163	0	0	0.182322	0	0.0645385	0.0645385	0	0.125163	0	0	0.470004	0	0	0.624154	0	0	0	0	0	0	0	0	0	0	0.182322	0.0645385	0	0.125163	0.725937	0	0.182322	0.955511	0.287682	0	0	0	0.0645385	0.182322	1.91692	0	0	0	0.125163	0	0
CD4+ TCM_Positive	0.790541	0.0038168	0.694103	1.34332	0.98536	0.942335	0.627971	0.0151806	0.641149	0.447281	0.35246	0.608393	0.338928	0.0132955	0.904365	0.867309	0.0151806	0.11032	0.0301341	0.679672	0.295775	0.0466938	0.0208144	0.017062	0.642156	0.0245527	0.0226853	0.0208144	0.194044	0.066568	0.0151806	0.13568	0.486831	0.113738	0.122235	1.26119	0.252164	0.0226853	0.00571975	0.176569	0.127298	0.150593	0.799177	0.0301341	0.933353	0.0448673	0.27711	0.143993	0.176569
CD4+ TCM_Recovered	0.0645385	0	0	0.0645385	0	0	0	0	0	0	0	0	0	0	0.0645385	0.0645385	0	0	0	0	0	0	0	0	0	0	0	0	0	0	0	0	0.236389	0	0	0	0.125163	0	0	0	0	0	1.12059	0	0	0	0	0	0
CD8+ TCM_Healthy	0.00695252	0.00464038	0.00232288	0.00232288	0.00232288	0	0.00464038	0.0521069	0.00925933	0	0.00232288	0.00464038	0.00464038	0.0252597	0.016148	0.0565122	0.00464038	0.273041	0.0229895	0	0	0.00232288	0.0115608	0.144805	0	0.00232288	0.054312	0.00925933	0.0229895	0.207203	0.00925933	0.0297846	0.288844	0.00232288	0.0115608	0.013857	0.0297846	0.0229895	0.00464038	0.016148	0	0.176491	0.927392	0.00925933	0.00232288	0	0.041008	0	0.0739418
CD8+ TCM_Positive	0.166769	0.0680047	0.0817507	0.141371	0.230524	0.102022	0.12189	0.83933	0.102022	0.0575699	0.0363676	0.071459	0.0645385	0.0953102	0.273696	0.163629	0	0.698687	0.221661	0.128426	0.0147061	0.00369686	0.0505523	0.895332	0.12189	0.00738011	0.415293	0.0505523	0.0885534	1.17237	0.0110498	0.0399327	0.612178	0	0.0147061	0.17613	0.0399327	0.212719	0.0110498	0.00369686	0.0327898	0.964022	1.46719	0.00738011	0.0540672	0.00369686	0.0610603	0.0183491	0.425026
CD8+ TCM_Recovered	0	0.02081	0	0.00466201	0	0.00233372	0	0.0633696	0.00698489	0	0	0.00466201	0.00233372	0	0.00233372	0.00466201	0	0.223144	0.0872061	0.00233372	0	0	0.0276515	0.171358	0	0	0.054559	0.0139213	0	0.190852	0	0.00233372	0.169388	0	0	0.00233372	0.00466201	0.0344466	0	0.00233372	0.00233372	0.153483	1.11253	0	0.00233372	0	0.018519	0	0.0633696
CD8+ TEM_Healthy	0.00424404	0.0013282	0.00741529	0.0105765	0.0010627	0.00238949	0.0126785	0.00820653	0.0179141	0.0105765	0.000265781	0.00820653	0.0071514	0.0139899	0.0129409	0.0821262	0.00212427	0.366804	0.014252	0.000265781	0.000265781	0.00397931	0.00899715	0.0378191	0	0.00609516	0.0139899	0.0158231	0.054319	0.0640899	0.0126785	0.0464838	0.463637	0.00185898	0.0360258	0.014514	0.0583391	0.00609516	0.00212427	0.00424404	0.00238949	0.0791835	1.35401	0.00583092	0.00212427	0.00265463	0.150956	0.00185898	0.0189579
CD8+ TEM_Positive	0.199123	0.0404817	0.176974	0.205079	0.268978	0.0923971	0.205409	0.00927239	0.138934	0.137523	0.128659	0.0823766	0.076766	0.0466857	0.184749	0.413667	0.0389247	1.05205	0.0318879	0.0509287	0.0643107	0.312878	0.0358033	0.0220317	0.0236153	0.0669657	0.0132772	0.0501586	0.243907	0.0520828	0.167428	0.477469	1.26444	0.0493879	0.204089	0.113227	0.171872	0.00484849	0.0665868	0.036975	0.0299244	0.148755	2.1333	0.0635508	0.107788	0.188781	0.319374	0.0748888	0.036194
CD8+ TEM_Recovered	0.00180505	0	0.00360686	0.00630349	0.000902935	0	0.00720075	0.0170179	0.0107818	0.00360686	0	0.00899287	0	0.00180505	0.000902935	0.0161294	0.000902935	0.239806	0.011675	0	0	0	0.0179056	0.0267396	0.000902935	0.00270636	0.01435	0.00720075	0.00988772	0.0613152	0.00899287	0.00540542	0.175978	0.000902935	0.0170179	0.00540542	0.047628	0.00180505	0.00270636	0.00450654	0.000902935	0.0415805	1.03938	0.00180505	0	0	0.136576	0.00180505	0.00988772
Naive CD4+/CD8+ T_Healthy	0.00416667	0	0.00520563	0.00728032	0.00312663	0.00208551	0.00831606	0.00935072	0.00312663	0.00624352	0	0.00520563	0.00312663	0.0175897	0.0216839	0.0724663	0.0010433	0.595643	0.00935072	0.0010433	0	0.00208551	0.0468995	0.0429075	0	0.00208551	0.0186148	0.0528578	0.0308349	0.0802033	0.00935072	0.0216839	0.670983	0.00208551	0.0155363	0.0216839	0.0124483	0.00935072	0	0.00208551	0	0.0508757	1.74255	0.00624352	0.00416667	0.00208551	0.0216839	0.0010433	0.014508
Naive CD4+/CD8+ T_Positive	0.0625439	0.355508	0.0291208	0.108931	0.041133	0.0112122	0.0592514	0.0181088	0.0268524	0.0302531	0.0131327	0.0173448	0.0200161	0.197307	0.19603	0.244074	0.00774597	2.33167	0.0336423	0.0154324	0.00542847	0.0108276	0.214396	0.047827	0.00349311	0.00967313	0.0158152	0.25045	0.127927	0.0906336	0.0920531	0.123813	2.20912	0.0115966	0.0980633	0.186718	0.101582	0.0123649	0.0441136	0.0127489	0.00774597	0.0813578	3.41839	0.0310073	0.0433693	0.0142832	0.176994	0.0150495	0.0253372
Naive CD4+/CD8+ T_Recovered	0.00373135	0.0203522	0	0.00186741	0.00373135	0.00186741	0	0.0166825	0.00186741	0	0	0.00373135	0.00186741	0.00559181	0.00930239	0.0111525	0.00186741	0.686584	0.0166825	0	0	0	0.0668722	0.0474542	0	0	0.018519	0.054559	0.00559181	0.0721033	0	0.00373135	0.511199	0	0.00373135	0.0166825	0.0148426	0.00559181	0	0	0.00186741	0.0420922	1.71942	0	0	0	0.0221821	0	0.0129993
NK T_Healthy	0.00476759	0.396263	0.00357782	0.00238664	0.00119403	0	0.00714289	0.0154123	0.00476759	0.00238664	0	0.00238664	0.00357782	0.0142351	0.0142351	0.0443998	0.00119403	0.375962	0.0142351	0	0	0.00238664	0.0212774	0.0363676	0	0.00119403	0.0177625	0.0118766	0.0130566	0.0557636	0.00357782	0.0189355	0.393043	0	0.0212774	0.0189355	0.00832842	0.00476759	0	0.00357782	0.00357782	0.0591477	1.19858	0.00238664	0.00357782	0.00357782	0.0224463	0.00238664	0.0189355
NK T_Positive	0.0485901	0.50197	0.0302642	0.107171	0.0253852	0.0114722	0.0758131	0.0280106	0.0305075	0.04428	0.00512886	0.0253852	0.0223851	0.182719	0.185379	0.25636	0.00911367	2.26658	0.0320877	0.0111001	0.00206722	0.0135158	0.156683	0.0776135	0.00575253	0.0136395	0.0250795	0.177324	0.115809	0.111892	0.125591	0.101862	2.02431	0.00961066	0.150336	0.19559	0.152546	0.0111001	0.0557325	0.0155553	0.0106659	0.0950422	3.27563	0.0269735	0.0366319	0.0262408	0.224209	0.0153701	0.0329982
NK T_Recovered	0.00109111	0.195696	0.00326976	0.00109111	0.00109111	0	0.00109111	0.0215991	0.00326976	0	0	0.00218103	0	0.00326976	0.00326976	0.00435731	0	0.543897	0.0151682	0	0	0	0.0258635	0.0395985	0	0	0.0194601	0.0194601	0.00326976	0.0521117	0.00435731	0.00435731	0.382645	0	0.00109111	0.00109111	0.0173165	0.00652886	0	0.00326976	0.00218103	0.050037	1.47053	0.00109111	0.00109111	0	0.0226669	0.00218103	0.0162429
Th1_Healthy	0.00136147	0	0.0054348	0.00407886	0	0	0.00814116	0.013532	0.00407886	0.00407886	0	0.00272109	0.00678889	0.00814116	0.0094916	0.0709891	0	0.610831	0.0175562	0	0	0.00136147	0.00407886	0.0465819	0	0.00407886	0.0148752	0.700612	0.0452807	0.0773142	0.0094916	0.0228966	0.697904	0.00272109	0.0255562	0.0175562	0.0162166	0.00814116	0	0	0.00136147	0.0556435	1.77781	0.00678889	0	0.00407886	0.0175562	0	0.0108402
Th1_Positive	0.0846529	0.0623276	0.0435603	0.0994775	0.0846529	0.011244	0.0735525	0.0175136	0.046263	0.0271888	0.0189015	0.0265009	0.03609	0.190533	0.232289	0.264808	0.0147319	2.27674	0.0195947	0.0140353	0.011244	0.024434	0.110295	0.0656422	0.0105449	0.00634028	0.0182078	1.12328	0.103309	0.0742089	0.0774844	0.130966	2.18704	0.0119425	0.100756	0.156067	0.100117	0.00774379	0.0347257	0.0161237	0.00914533	0.0728957	3.39889	0.0161237	0.0609987	0.0347257	0.16029	0.0147319	0.0251234
Th1_Recovered	0	0.0023175	0.0023175	0.00693644	0.00693644	0.0023175	0.00462964	0.0138251	0.0023175	0	0	0.0023175	0.00462964	0.00693644	0.0115342	0.00923794	0	0.623491	0.0252018	0	0	0	0.0386851	0.0409148	0	0	0.0274617	0.712677	0.00462964	0.0651184	0	0	0.500564	0	0.0023175	0.00923794	0.0274617	0.0115342	0	0.0023175	0	0.0475741	1.73692	0	0.00462964	0	0.00923794	0	0.0161108
Th2_Healthy	0	0	0	0.00775799	0.00311042	0	0.0108444	0.0123841	0.00775799	0.00155642	0	0	0.00311042	0.0169888	0.0123841	0.0516048	0	0.533921	0.0123841	0	0	0.0062112	0.713194	0.0411958	0.00311042	0.00311042	0.0154563	0.0230957	0.0291655	0.0692005	0.00775799	0.0246166	0.625489	0.00155642	0.00930239	0.0215725	0.0062112	0.00930239	0	0.00311042	0	0.054559	1.6563	0.00311042	0.00311042	0.0062112	0.0215725	0	0.0139213
Th2_Positive	0.0442231	0.156401	0.0259485	0.110395	0.017718	0.00837701	0.0522392	0.0208124	0.02287	0.0412005	0.00733372	0.0249234	0.0135772	0.150991	0.204678	0.219984	0.0135772	2.29911	0.0187505	0.02287	0	0.0125393	1.11495	0.0502412	0	0.0115004	0.0259485	0.0351276	0.106622	0.0768831	0.0980785	0.0980785	2.15413	0.0115004	0.130899	0.235891	0.129052	0.00628933	0.0601915	0.014614	0.00837701	0.0788287	3.431	0.0135772	0.0310584	0.017718	0.177755	0.0115004	0.0135772
Th2_Recovered	0	0	0	0.00224467	0	0	0	0.0287949	0	0	0	0	0.00224467	0	0	0.0133931	0.00671895	0.655364	0.0244185	0	0	0	0.447275	0.0353238	0	0	0.0133931	0	0	0.050394	0	0	0.43426	0	0	0	0.0244185	0.00448431	0	0	0	0.0396528	2.03169	0	0	0	0.0133931	0	0.0200229
[truncated: 576 more columns]
