# Supplementary material for: Dysregulated metal ion homeostasis underscores non-canonical function of CD8+ T cell during COVID-19
Source: Front Med (Lausanne). 2023 Oct 10;10:1282390. doi: 10.3389/fmed.2023.1282390 (PMC10598344; doi:10.3389/fmed.2023.1282390)
Supplement: Supplementary file 1 [file Data_Sheet_1.ZIP › supplementary file 4.xlsx]

## Sheet: Cluster 1
Supplementary file 4: Positively correlated gene clusters obtained from Pearson correlation and hierarchial clustering
	Activated_CD4+_T			CD4+_TCM		CD8+_TCM			CD8+_TEM			Naive_CD4+/CD8+_T			NK T			Th1			Th2
Genes	HvP	HvR	PvR	HvP	PvR	HvP	HvR	PvR	HvP	HvR	PvR	HvP	HvR	PvR	HvP	HvR	PvR	HvP	HvR	PvR	HvP	HvR	PvR
SLC25A37	1.50177	#N/A	#N/A	#N/A	#N/A	#N/A	#N/A	#N/A	1.73359	#N/A	#N/A	#N/A	#N/A	#N/A	#N/A	#N/A	#N/A	#N/A	#N/A	#N/A	#N/A	#N/A	#N/A
LRP1	#N/A	#N/A	#N/A	#N/A	#N/A	#N/A	#N/A	#N/A	1.80648	#N/A	#N/A	#N/A	#N/A	#N/A	#N/A	#N/A	#N/A	#N/A	#N/A	#N/A	#N/A	#N/A	#N/A
DHFR2	#N/A	#N/A	#N/A	#N/A	#N/A	-1.90822	#N/A	#N/A	#N/A	#N/A	#N/A	#N/A	#N/A	#N/A	#N/A	#N/A	#N/A	#N/A	#N/A	#N/A	#N/A	#N/A	#N/A
GDA	#N/A	#N/A	#N/A	#N/A	#N/A	-1.84632	#N/A	#N/A	#N/A	#N/A	#N/A	#N/A	#N/A	#N/A	#N/A	#N/A	#N/A	#N/A	#N/A	#N/A	#N/A	#N/A	#N/A
RFX4	#N/A	#N/A	#N/A	#N/A	#N/A	-1.78234	#N/A	#N/A	#N/A	#N/A	#N/A	#N/A	#N/A	#N/A	#N/A	#N/A	#N/A	#N/A	#N/A	#N/A	#N/A	#N/A	#N/A
AC046130.1	#N/A	#N/A	#N/A	#N/A	#N/A	#N/A	#N/A	#N/A	1.69293	#N/A	#N/A	#N/A	#N/A	#N/A	#N/A	#N/A	#N/A	#N/A	#N/A	#N/A	#N/A	#N/A	#N/A
AC005253.1	#N/A	#N/A	#N/A	#N/A	#N/A	-2.113	#N/A	#N/A	#N/A	#N/A	#N/A	#N/A	#N/A	#N/A	#N/A	#N/A	#N/A	#N/A	#N/A	#N/A	#N/A	#N/A	#N/A
ARID3A	#N/A	#N/A	#N/A	#N/A	#N/A	-1.61451	#N/A	#N/A	#N/A	#N/A	#N/A	#N/A	#N/A	#N/A	#N/A	#N/A	#N/A	#N/A	#N/A	#N/A	#N/A	#N/A	#N/A
ENOX1	#N/A	#N/A	#N/A	#N/A	#N/A	-2.39876	#N/A	#N/A	#N/A	#N/A	#N/A	#N/A	#N/A	#N/A	#N/A	#N/A	#N/A	#N/A	#N/A	#N/A	#N/A	#N/A	#N/A
U52111.1	#N/A	#N/A	#N/A	#N/A	#N/A	-1.56104	#N/A	#N/A	#N/A	#N/A	#N/A	#N/A	#N/A	#N/A	#N/A	#N/A	#N/A	#N/A	#N/A	#N/A	#N/A	#N/A	#N/A
AVIL	#N/A	#N/A	#N/A	#N/A	#N/A	-3.31587	#N/A	2.23172	#N/A	#N/A	#N/A	#N/A	#N/A	#N/A	#N/A	#N/A	#N/A	#N/A	#N/A	#N/A	#N/A	#N/A	#N/A
GREM1	#N/A	#N/A	#N/A	#N/A	#N/A	-2.23094	#N/A	#N/A	#N/A	#N/A	#N/A	#N/A	#N/A	#N/A	#N/A	#N/A	#N/A	#N/A	#N/A	#N/A	#N/A	#N/A	#N/A
NEDD4L	#N/A	#N/A	#N/A	#N/A	#N/A	-2.21458	#N/A	#N/A	#N/A	#N/A	#N/A	#N/A	#N/A	#N/A	#N/A	#N/A	#N/A	#N/A	#N/A	#N/A	#N/A	#N/A	#N/A
KANTR	#N/A	#N/A	#N/A	#N/A	#N/A	-1.77691	#N/A	#N/A	#N/A	#N/A	#N/A	#N/A	#N/A	#N/A	#N/A	#N/A	#N/A	#N/A	#N/A	#N/A	#N/A	#N/A	#N/A
AC007638.1	#N/A	#N/A	#N/A	#N/A	#N/A	-1.80649	#N/A	#N/A	#N/A	#N/A	#N/A	#N/A	#N/A	#N/A	#N/A	#N/A	#N/A	#N/A	#N/A	#N/A	#N/A	#N/A	#N/A
C1orf56	#N/A	#N/A	#N/A	#N/A	#N/A	-1.62368	#N/A	#N/A	#N/A	#N/A	#N/A	#N/A	#N/A	#N/A	#N/A	#N/A	#N/A	#N/A	#N/A	#N/A	#N/A	#N/A	#N/A
ZNF417	#N/A	#N/A	#N/A	#N/A	#N/A	#N/A	#N/A	1.56552	#N/A	#N/A	#N/A	#N/A	#N/A	#N/A	#N/A	#N/A	#N/A	#N/A	#N/A	#N/A	#N/A	#N/A	#N/A
KAT6A	#N/A	#N/A	-2.74226	#N/A	#N/A	-1.51573	#N/A	#N/A	#N/A	#N/A	#N/A	#N/A	#N/A	#N/A	#N/A	#N/A	#N/A	#N/A	#N/A	#N/A	#N/A	#N/A	#N/A
PCNX2	#N/A	#N/A	#N/A	#N/A	#N/A	-1.561	#N/A	#N/A	#N/A	#N/A	#N/A	#N/A	#N/A	#N/A	#N/A	#N/A	#N/A	#N/A	#N/A	#N/A	#N/A	#N/A	#N/A
AC008124.1	#N/A	#N/A	#N/A	#N/A	#N/A	-1.62274	#N/A	#N/A	#N/A	#N/A	#N/A	#N/A	#N/A	#N/A	#N/A	#N/A	#N/A	#N/A	#N/A	#N/A	#N/A	#N/A	#N/A
PPM1N	#N/A	-2.71386	-4.51159	#N/A	#N/A	#N/A	#N/A	#N/A	1.65961	#N/A	-2.43403	#N/A	#N/A	#N/A	#N/A	#N/A	#N/A	1.61996	#N/A	-2.395	#N/A	#N/A	#N/A
KCNH2	#N/A	#N/A	#N/A	#N/A	#N/A	-1.84682	#N/A	#N/A	#N/A	#N/A	#N/A	#N/A	#N/A	#N/A	#N/A	#N/A	#N/A	#N/A	#N/A	#N/A	#N/A	#N/A	#N/A
AL157938.3	#N/A	#N/A	#N/A	#N/A	#N/A	-1.75662	#N/A	#N/A	#N/A	#N/A	#N/A	#N/A	#N/A	#N/A	#N/A	#N/A	#N/A	#N/A	#N/A	#N/A	#N/A	#N/A	#N/A
WAC-AS1	#N/A	#N/A	#N/A	#N/A	#N/A	-1.56664	#N/A	#N/A	#N/A	#N/A	#N/A	#N/A	#N/A	#N/A	#N/A	#N/A	#N/A	#N/A	#N/A	#N/A	#N/A	#N/A	#N/A
RIC8B	#N/A	#N/A	#N/A	#N/A	#N/A	-1.58643	#N/A	1.74149	#N/A	#N/A	#N/A	#N/A	#N/A	#N/A	#N/A	#N/A	#N/A	#N/A	#N/A	#N/A	#N/A	#N/A	#N/A
SYDE2	#N/A	#N/A	#N/A	#N/A	#N/A	#N/A	#N/A	#N/A	1.60879	#N/A	#N/A	#N/A	#N/A	#N/A	#N/A	#N/A	#N/A	#N/A	#N/A	#N/A	#N/A	#N/A	#N/A
GPM6B	#N/A	#N/A	#N/A	#N/A	#N/A	#N/A	#N/A	#N/A	1.65469	#N/A	#N/A	#N/A	#N/A	#N/A	#N/A	#N/A	#N/A	#N/A	#N/A	#N/A	#N/A	#N/A	#N/A
AC103702.2	#N/A	#N/A	#N/A	#N/A	#N/A	#N/A	#N/A	1.61899	1.52537	#N/A	#N/A	#N/A	#N/A	#N/A	#N/A	#N/A	#N/A	#N/A	#N/A	#N/A	#N/A	#N/A	#N/A
SEZ6	#N/A	#N/A	#N/A	#N/A	#N/A	#N/A	#N/A	1.71691	#N/A	#N/A	#N/A	#N/A	#N/A	#N/A	#N/A	#N/A	#N/A	#N/A	#N/A	#N/A	#N/A	#N/A	#N/A
AC087164.1	#N/A	#N/A	#N/A	#N/A	#N/A	#N/A	#N/A	#N/A	1.54417	#N/A	#N/A	#N/A	#N/A	#N/A	#N/A	#N/A	#N/A	#N/A	#N/A	#N/A	#N/A	#N/A	#N/A
SCRG1	#N/A	#N/A	#N/A	#N/A	#N/A	#N/A	#N/A	#N/A	1.55657	#N/A	#N/A	1.53124	#N/A	#N/A	#N/A	#N/A	#N/A	#N/A	#N/A	#N/A	2.11945	#N/A	#N/A
CELF4	#N/A	#N/A	#N/A	#N/A	#N/A	#N/A	#N/A	#N/A	1.67076	#N/A	#N/A	#N/A	#N/A	#N/A	#N/A	#N/A	#N/A	#N/A	#N/A	#N/A	#N/A	#N/A	#N/A
ZNF268	#N/A	#N/A	#N/A	#N/A	#N/A	#N/A	#N/A	1.65989	#N/A	#N/A	#N/A	#N/A	#N/A	#N/A	#N/A	#N/A	#N/A	#N/A	#N/A	#N/A	#N/A	#N/A	#N/A
KPNB1	#N/A	#N/A	-2.11274	#N/A	#N/A	-2.03691	#N/A	#N/A	#N/A	#N/A	#N/A	#N/A	#N/A	#N/A	#N/A	#N/A	#N/A	#N/A	#N/A	#N/A	#N/A	#N/A	#N/A
SLC30A7	#N/A	#N/A	#N/A	#N/A	#N/A	-2.45519	#N/A	#N/A	#N/A	#N/A	#N/A	#N/A	#N/A	#N/A	#N/A	#N/A	#N/A	#N/A	#N/A	#N/A	#N/A	#N/A	#N/A
ZNF570	#N/A	#N/A	#N/A	#N/A	#N/A	-1.70356	#N/A	2.47571	#N/A	#N/A	#N/A	#N/A	#N/A	#N/A	#N/A	#N/A	#N/A	#N/A	#N/A	#N/A	#N/A	#N/A	#N/A
LINC01360	#N/A	#N/A	#N/A	#N/A	-1.71506	#N/A	#N/A	#N/A	#N/A	#N/A	#N/A	#N/A	#N/A	#N/A	#N/A	#N/A	#N/A	#N/A	#N/A	#N/A	#N/A	#N/A	#N/A
HAUS8	#N/A	#N/A	#N/A	#N/A	#N/A	#N/A	#N/A	#N/A	#N/A	#N/A	#N/A	1.63881	#N/A	#N/A	#N/A	#N/A	#N/A	1.87888	#N/A	#N/A	#N/A	#N/A	#N/A
KCNQ1OT1	1.6176	#N/A	#N/A	#N/A	#N/A	#N/A	#N/A	#N/A	1.96665	#N/A	#N/A	#N/A	#N/A	#N/A	#N/A	#N/A	#N/A	#N/A	#N/A	#N/A	#N/A	#N/A	#N/A
CEP104	#N/A	#N/A	#N/A	#N/A	#N/A	#N/A	#N/A	#N/A	2.04802	#N/A	#N/A	1.50664	#N/A	#N/A	#N/A	#N/A	#N/A	#N/A	#N/A	#N/A	1.83991	#N/A	#N/A
FAM107A	#N/A	#N/A	#N/A	#N/A	#N/A	#N/A	#N/A	#N/A	1.60764	#N/A	#N/A	#N/A	#N/A	#N/A	#N/A	#N/A	#N/A	#N/A	#N/A	#N/A	#N/A	#N/A	#N/A
CHST12	#N/A	#N/A	#N/A	#N/A	#N/A	#N/A	#N/A	#N/A	1.54389	#N/A	#N/A	#N/A	#N/A	#N/A	#N/A	#N/A	#N/A	#N/A	#N/A	#N/A	#N/A	#N/A	#N/A
RGS16	#N/A	#N/A	#N/A	#N/A	#N/A	#N/A	#N/A	#N/A	1.80794	#N/A	#N/A	#N/A	#N/A	#N/A	#N/A	#N/A	#N/A	#N/A	#N/A	-2.63778	#N/A	#N/A	#N/A
NCALD	#N/A	#N/A	#N/A	#N/A	#N/A	#N/A	#N/A	#N/A	1.80896	#N/A	#N/A	#N/A	#N/A	#N/A	#N/A	#N/A	#N/A	#N/A	#N/A	#N/A	#N/A	#N/A	-2.59159
MGA	#N/A	#N/A	#N/A	#N/A	#N/A	#N/A	#N/A	#N/A	#N/A	#N/A	#N/A	#N/A	#N/A	#N/A	#N/A	#N/A	#N/A	#N/A	#N/A	#N/A	1.75716	#N/A	#N/A
LDB3	#N/A	#N/A	#N/A	#N/A	#N/A	#N/A	#N/A	#N/A	1.54859	#N/A	#N/A	#N/A	#N/A	#N/A	#N/A	#N/A	#N/A	#N/A	#N/A	#N/A	#N/A	#N/A	#N/A
SCN11A	#N/A	#N/A	#N/A	#N/A	#N/A	#N/A	#N/A	#N/A	1.57154	#N/A	#N/A	#N/A	#N/A	#N/A	#N/A	#N/A	#N/A	#N/A	#N/A	#N/A	#N/A	#N/A	#N/A
PDGFRA	#N/A	#N/A	#N/A	#N/A	#N/A	#N/A	#N/A	#N/A	1.57833	#N/A	#N/A	#N/A	#N/A	#N/A	#N/A	#N/A	#N/A	#N/A	#N/A	#N/A	#N/A	#N/A	#N/A
AL731577.1	1.52119	#N/A	#N/A	#N/A	#N/A	#N/A	#N/A	#N/A	2.18318	#N/A	-2.39599	#N/A	#N/A	#N/A	#N/A	#N/A	#N/A	1.90995	#N/A	-2.38784	#N/A	#N/A	#N/A
AP000253.1	#N/A	#N/A	#N/A	#N/A	#N/A	#N/A	#N/A	#N/A	1.61749	#N/A	#N/A	#N/A	#N/A	#N/A	#N/A	#N/A	#N/A	#N/A	#N/A	#N/A	#N/A	#N/A	#N/A
AL035078.1	#N/A	#N/A	#N/A	#N/A	#N/A	#N/A	#N/A	#N/A	2.45473	#N/A	-2.67742	#N/A	#N/A	#N/A	#N/A	#N/A	#N/A	#N/A	#N/A	#N/A	1.66574	#N/A	#N/A
GTF2IRD1	#N/A	#N/A	#N/A	#N/A	#N/A	#N/A	#N/A	#N/A	1.68256	#N/A	#N/A	#N/A	#N/A	#N/A	#N/A	#N/A	#N/A	#N/A	#N/A	#N/A	#N/A	#N/A	#N/A
PLAG1	#N/A	#N/A	#N/A	#N/A	#N/A	#N/A	#N/A	#N/A	1.82121	#N/A	#N/A	#N/A	#N/A	#N/A	#N/A	#N/A	#N/A	#N/A	#N/A	#N/A	#N/A	#N/A	#N/A
DHX33	#N/A	#N/A	#N/A	#N/A	#N/A	#N/A	#N/A	#N/A	2.03144	#N/A	#N/A	#N/A	#N/A	#N/A	#N/A	#N/A	#N/A	#N/A	#N/A	#N/A	1.84058	#N/A	#N/A
DST	#N/A	#N/A	#N/A	#N/A	#N/A	#N/A	#N/A	#N/A	1.61761	#N/A	#N/A	#N/A	#N/A	#N/A	#N/A	#N/A	#N/A	#N/A	#N/A	#N/A	#N/A	#N/A	#N/A
FEM1A	1.92201	#N/A	#N/A	#N/A	#N/A	#N/A	#N/A	#N/A	1.78244	#N/A	#N/A	#N/A	#N/A	#N/A	#N/A	#N/A	#N/A	#N/A	#N/A	#N/A	#N/A	#N/A	#N/A
LYRM4	#N/A	#N/A	#N/A	#N/A	#N/A	#N/A	#N/A	#N/A	1.66542	#N/A	#N/A	#N/A	#N/A	#N/A	#N/A	#N/A	#N/A	#N/A	#N/A	#N/A	#N/A	#N/A	#N/A
LPAR4	#N/A	#N/A	#N/A	#N/A	#N/A	#N/A	#N/A	#N/A	2.10487	#N/A	#N/A	#N/A	#N/A	#N/A	#N/A	#N/A	#N/A	#N/A	#N/A	#N/A	#N/A	#N/A	#N/A
KLHL7	#N/A	#N/A	#N/A	#N/A	#N/A	#N/A	#N/A	#N/A	1.88153	#N/A	#N/A	#N/A	#N/A	#N/A	#N/A	#N/A	#N/A	#N/A	#N/A	#N/A	#N/A	#N/A	#N/A
CACNA1A	#N/A	#N/A	#N/A	#N/A	#N/A	#N/A	#N/A	#N/A	1.88524	#N/A	#N/A	#N/A	#N/A	#N/A	#N/A	#N/A	#N/A	#N/A	#N/A	#N/A	#N/A	#N/A	#N/A
DPP6	#N/A	#N/A	#N/A	#N/A	#N/A	#N/A	#N/A	#N/A	1.78235	#N/A	#N/A	#N/A	#N/A	#N/A	#N/A	#N/A	#N/A	#N/A	#N/A	#N/A	#N/A	#N/A	#N/A
DDX52	#N/A	#N/A	#N/A	#N/A	#N/A	#N/A	#N/A	#N/A	#N/A	#N/A	#N/A	#N/A	#N/A	#N/A	#N/A	#N/A	#N/A	#N/A	#N/A	#N/A	1.78412	#N/A	#N/A
SCYL3	#N/A	#N/A	#N/A	#N/A	#N/A	#N/A	#N/A	#N/A	1.59561	#N/A	#N/A	#N/A	#N/A	#N/A	#N/A	#N/A	#N/A	#N/A	#N/A	#N/A	#N/A	#N/A	#N/A
RDH11	#N/A	#N/A	#N/A	#N/A	#N/A	#N/A	#N/A	#N/A	2.03969	#N/A	#N/A	#N/A	#N/A	#N/A	#N/A	#N/A	#N/A	1.68604	#N/A	#N/A	#N/A	#N/A	#N/A
PDE11A	#N/A	#N/A	#N/A	#N/A	#N/A	#N/A	#N/A	#N/A	1.6874	#N/A	#N/A	#N/A	#N/A	#N/A	#N/A	#N/A	#N/A	#N/A	#N/A	#N/A	#N/A	#N/A	#N/A
SEMA3E	#N/A	#N/A	#N/A	#N/A	#N/A	#N/A	#N/A	#N/A	1.83053	#N/A	#N/A	#N/A	#N/A	#N/A	#N/A	#N/A	#N/A	#N/A	#N/A	#N/A	#N/A	#N/A	#N/A
GABBR2	#N/A	#N/A	#N/A	#N/A	#N/A	#N/A	#N/A	#N/A	1.63441	#N/A	#N/A	#N/A	#N/A	#N/A	#N/A	#N/A	#N/A	#N/A	#N/A	#N/A	#N/A	#N/A	#N/A
AC097376.2	#N/A	#N/A	#N/A	#N/A	#N/A	#N/A	#N/A	#N/A	1.74913	#N/A	#N/A	#N/A	#N/A	#N/A	#N/A	#N/A	#N/A	#N/A	#N/A	#N/A	#N/A	#N/A	#N/A
EPHB4	#N/A	#N/A	#N/A	#N/A	#N/A	#N/A	#N/A	#N/A	2.6173	#N/A	#N/A	2.02864	#N/A	#N/A	#N/A	#N/A	#N/A	1.85386	#N/A	#N/A	1.82343	#N/A	#N/A
STPG1	#N/A	#N/A	#N/A	#N/A	#N/A	#N/A	#N/A	#N/A	#N/A	#N/A	#N/A	1.59794	#N/A	#N/A	#N/A	#N/A	#N/A	#N/A	#N/A	#N/A	#N/A	#N/A	#N/A
LINC00574	1.54484	#N/A	#N/A	#N/A	#N/A	#N/A	#N/A	#N/A	2.05029	#N/A	#N/A	1.67032	#N/A	#N/A	#N/A	#N/A	#N/A	#N/A	#N/A	#N/A	2.0003	#N/A	#N/A
LINC01405	#N/A	#N/A	#N/A	#N/A	#N/A	#N/A	#N/A	#N/A	1.76626	#N/A	#N/A	#N/A	#N/A	#N/A	#N/A	#N/A	#N/A	1.53593	#N/A	#N/A	#N/A	#N/A	#N/A
AC007114.2	#N/A	#N/A	#N/A	#N/A	#N/A	#N/A	#N/A	#N/A	1.67897	#N/A	#N/A	#N/A	#N/A	#N/A	#N/A	#N/A	#N/A	#N/A	#N/A	#N/A	#N/A	#N/A	#N/A
GPM6A	2.00861	#N/A	#N/A	#N/A	#N/A	#N/A	#N/A	#N/A	2.32078	#N/A	#N/A	1.79741	#N/A	#N/A	#N/A	#N/A	#N/A	#N/A	#N/A	#N/A	2.00028	1.59845	#N/A
SDCCAG8	#N/A	#N/A	#N/A	#N/A	#N/A	#N/A	#N/A	#N/A	1.55224	#N/A	#N/A	#N/A	#N/A	#N/A	#N/A	#N/A	#N/A	#N/A	#N/A	#N/A	#N/A	#N/A	#N/A
MUC20	2.30087	#N/A	#N/A	#N/A	#N/A	#N/A	#N/A	#N/A	2.27927	#N/A	#N/A	#N/A	#N/A	#N/A	#N/A	#N/A	#N/A	#N/A	#N/A	#N/A	#N/A	#N/A	#N/A
APOPT1	1.57884	#N/A	#N/A	#N/A	#N/A	#N/A	#N/A	#N/A	2.04325	#N/A	#N/A	#N/A	#N/A	#N/A	#N/A	#N/A	#N/A	#N/A	#N/A	#N/A	1.60475	#N/A	#N/A
RPS6KA5	1.62143	#N/A	#N/A	3.76676	#N/A	#N/A	#N/A	#N/A	1.89349	#N/A	#N/A	#N/A	#N/A	#N/A	#N/A	#N/A	#N/A	#N/A	#N/A	#N/A	#N/A	#N/A	#N/A
SPG7	2.59812	#N/A	-4.50477	#N/A	#N/A	#N/A	#N/A	#N/A	2.36126	#N/A	-2.64478	1.72965	#N/A	-2.22876	#N/A	#N/A	#N/A	#N/A	#N/A	#N/A	1.5793	#N/A	#N/A
WDR66	1.67944	#N/A	#N/A	#N/A	#N/A	#N/A	#N/A	#N/A	#N/A	#N/A	#N/A	#N/A	#N/A	#N/A	#N/A	#N/A	#N/A	#N/A	#N/A	#N/A	#N/A	#N/A	#N/A
SLC4A1	#N/A	#N/A	#N/A	#N/A	#N/A	#N/A	#N/A	#N/A	1.87496	#N/A	#N/A	#N/A	#N/A	#N/A	#N/A	#N/A	#N/A	#N/A	#N/A	#N/A	#N/A	#N/A	#N/A
HS3ST1	#N/A	#N/A	#N/A	#N/A	#N/A	#N/A	#N/A	#N/A	1.92595	#N/A	#N/A	#N/A	#N/A	#N/A	#N/A	#N/A	#N/A	#N/A	#N/A	#N/A	#N/A	#N/A	#N/A
LINC02227	#N/A	#N/A	#N/A	3.21865	#N/A	#N/A	#N/A	#N/A	2.3427	#N/A	#N/A	#N/A	#N/A	#N/A	#N/A	#N/A	#N/A	#N/A	#N/A	#N/A	#N/A	#N/A	#N/A
SEZ6L2	#N/A	#N/A	#N/A	#N/A	#N/A	#N/A	#N/A	#N/A	2.34895	#N/A	#N/A	#N/A	#N/A	#N/A	#N/A	#N/A	#N/A	#N/A	#N/A	#N/A	#N/A	#N/A	#N/A
ZC3HAV1	#N/A	#N/A	-2.3974	#N/A	#N/A	#N/A	#N/A	#N/A	#N/A	#N/A	#N/A	#N/A	#N/A	#N/A	#N/A	#N/A	#N/A	#N/A	#N/A	#N/A	#N/A	#N/A	#N/A
PAG1	#N/A	#N/A	-1.5849	#N/A	#N/A	#N/A	#N/A	#N/A	#N/A	#N/A	#N/A	#N/A	#N/A	#N/A	#N/A	#N/A	#N/A	#N/A	#N/A	#N/A	#N/A	#N/A	#N/A
PAAF1	1.54367	#N/A	#N/A	#N/A	#N/A	#N/A	#N/A	#N/A	#N/A	#N/A	#N/A	#N/A	#N/A	#N/A	#N/A	#N/A	#N/A	#N/A	#N/A	#N/A	#N/A	#N/A	#N/A
Z97200.1	#N/A	#N/A	#N/A	#N/A	#N/A	#N/A	1.7276	#N/A	#N/A	#N/A	#N/A	#N/A	#N/A	#N/A	#N/A	#N/A	#N/A	#N/A	#N/A	#N/A	#N/A	#N/A	#N/A
CCDC190	#N/A	#N/A	-3.21741	#N/A	#N/A	#N/A	#N/A	#N/A	#N/A	#N/A	-2.65396	#N/A	#N/A	-3.20953	#N/A	#N/A	#N/A	#N/A	#N/A	-3.38828	#N/A	#N/A	-3.28637
ZFYVE28	#N/A	#N/A	#N/A	#N/A	#N/A	#N/A	2.56153	1.56683	#N/A	#N/A	#N/A	#N/A	#N/A	#N/A	#N/A	#N/A	#N/A	#N/A	#N/A	#N/A	#N/A	#N/A	#N/A
TRIM13	1.96496	#N/A	#N/A	#N/A	#N/A	#N/A	#N/A	#N/A	1.89525	#N/A	#N/A	#N/A	#N/A	#N/A	#N/A	#N/A	#N/A	#N/A	#N/A	#N/A	1.52343	#N/A	#N/A
ITGA11	#N/A	#N/A	#N/A	#N/A	#N/A	#N/A	#N/A	#N/A	2.0804	#N/A	#N/A	#N/A	#N/A	#N/A	#N/A	#N/A	#N/A	#N/A	#N/A	#N/A	#N/A	#N/A	#N/A
CD22	#N/A	#N/A	#N/A	#N/A	#N/A	#N/A	#N/A	#N/A	1.70474	#N/A	#N/A	#N/A	#N/A	#N/A	#N/A	#N/A	#N/A	#N/A	#N/A	#N/A	#N/A	#N/A	#N/A
ADAM12	#N/A	#N/A	#N/A	#N/A	#N/A	#N/A	#N/A	#N/A	1.75968	#N/A	#N/A	#N/A	#N/A	#N/A	#N/A	#N/A	#N/A	#N/A	#N/A	#N/A	#N/A	#N/A	#N/A
SLIT3	#N/A	#N/A	#N/A	#N/A	#N/A	#N/A	#N/A	#N/A	2.36662	#N/A	#N/A	#N/A	#N/A	#N/A	#N/A	#N/A	#N/A	#N/A	#N/A	#N/A	#N/A	#N/A	#N/A
MVP	1.84338	#N/A	#N/A	#N/A	#N/A	#N/A	#N/A	#N/A	#N/A	#N/A	#N/A	#N/A	#N/A	#N/A	#N/A	#N/A	#N/A	#N/A	#N/A	#N/A	#N/A	#N/A	#N/A
NPAS3	2.01426	#N/A	#N/A	#N/A	#N/A	#N/A	#N/A	#N/A	1.83224	#N/A	#N/A	#N/A	#N/A	#N/A	#N/A	#N/A	#N/A	#N/A	#N/A	#N/A	#N/A	#N/A	#N/A
CCDC170	#N/A	#N/A	#N/A	#N/A	#N/A	#N/A	#N/A	#N/A	1.67724	#N/A	#N/A	#N/A	#N/A	#N/A	#N/A	#N/A	#N/A	#N/A	#N/A	#N/A	#N/A	#N/A	#N/A
AC006480.2	#N/A	#N/A	#N/A	#N/A	#N/A	#N/A	#N/A	#N/A	1.70691	#N/A	#N/A	#N/A	#N/A	#N/A	#N/A	#N/A	#N/A	#N/A	#N/A	#N/A	#N/A	#N/A	#N/A
IL23R	#N/A	#N/A	#N/A	#N/A	#N/A	#N/A	#N/A	#N/A	1.71019	#N/A	#N/A	1.50329	#N/A	#N/A	#N/A	#N/A	#N/A	#N/A	#N/A	#N/A	#N/A	#N/A	#N/A
GLIDR	#N/A	#N/A	#N/A	#N/A	#N/A	#N/A	#N/A	#N/A	1.97882	#N/A	#N/A	1.67308	#N/A	#N/A	#N/A	#N/A	#N/A	#N/A	#N/A	#N/A	#N/A	#N/A	#N/A
PPP1R2	#N/A	#N/A	-2.04417	#N/A	#N/A	#N/A	#N/A	#N/A	#N/A	#N/A	#N/A	#N/A	#N/A	#N/A	#N/A	#N/A	#N/A	#N/A	#N/A	#N/A	#N/A	#N/A	#N/A
MORC2-AS1	#N/A	#N/A	#N/A	2.72285	#N/A	#N/A	#N/A	#N/A	#N/A	#N/A	#N/A	#N/A	#N/A	#N/A	#N/A	#N/A	#N/A	#N/A	#N/A	#N/A	#N/A	#N/A	#N/A
TRIM56	#N/A	-1.5827	#N/A	#N/A	#N/A	#N/A	#N/A	#N/A	#N/A	#N/A	#N/A	#N/A	#N/A	#N/A	#N/A	#N/A	#N/A	#N/A	#N/A	#N/A	#N/A	#N/A	#N/A
LCOR	#N/A	#N/A	#N/A	#N/A	#N/A	#N/A	#N/A	#N/A	1.61294	#N/A	#N/A	#N/A	#N/A	#N/A	#N/A	#N/A	#N/A	#N/A	#N/A	#N/A	#N/A	#N/A	#N/A
TBC1D17	#N/A	#N/A	#N/A	#N/A	#N/A	#N/A	#N/A	#N/A	1.50148	#N/A	#N/A	#N/A	#N/A	#N/A	#N/A	#N/A	#N/A	#N/A	#N/A	#N/A	#N/A	#N/A	#N/A
SLC35B1	2.17772	#N/A	#N/A	#N/A	#N/A	1.84145	#N/A	#N/A	1.87102	#N/A	#N/A	#N/A	#N/A	#N/A	#N/A	#N/A	#N/A	#N/A	#N/A	#N/A	#N/A	#N/A	#N/A
DUSP18	2.31252	#N/A	#N/A	3.34758	-5.45181	2.02176	#N/A	#N/A	1.98751	#N/A	#N/A	#N/A	#N/A	#N/A	#N/A	#N/A	#N/A	#N/A	#N/A	#N/A	#N/A	#N/A	#N/A
SLC35E3	#N/A	#N/A	#N/A	#N/A	#N/A	#N/A	#N/A	#N/A	1.61295	#N/A	#N/A	#N/A	#N/A	#N/A	#N/A	#N/A	#N/A	#N/A	#N/A	#N/A	#N/A	#N/A	#N/A
AGMAT	1.67477	#N/A	#N/A	#N/A	#N/A	#N/A	#N/A	#N/A	1.96075	#N/A	#N/A	#N/A	#N/A	#N/A	#N/A	#N/A	#N/A	#N/A	#N/A	#N/A	#N/A	#N/A	#N/A
NFATC3	1.66319	#N/A	#N/A	#N/A	#N/A	#N/A	#N/A	#N/A	1.73907	#N/A	#N/A	#N/A	#N/A	#N/A	#N/A	#N/A	#N/A	#N/A	#N/A	#N/A	#N/A	#N/A	#N/A
C20orf96	#N/A	#N/A	#N/A	#N/A	#N/A	#N/A	#N/A	#N/A	1.96025	#N/A	#N/A	#N/A	#N/A	#N/A	#N/A	#N/A	#N/A	#N/A	#N/A	#N/A	#N/A	#N/A	#N/A
CPEB1	#N/A	#N/A	-3.13914	#N/A	#N/A	#N/A	#N/A	#N/A	1.59113	#N/A	#N/A	#N/A	#N/A	#N/A	#N/A	#N/A	#N/A	#N/A	#N/A	#N/A	#N/A	#N/A	#N/A
RASAL2	1.85761	#N/A	#N/A	#N/A	#N/A	#N/A	#N/A	#N/A	#N/A	#N/A	#N/A	#N/A	#N/A	#N/A	#N/A	#N/A	#N/A	#N/A	#N/A	#N/A	#N/A	#N/A	#N/A
TYW5	#N/A	#N/A	#N/A	#N/A	#N/A	#N/A	#N/A	#N/A	1.50432	#N/A	#N/A	#N/A	#N/A	#N/A	#N/A	#N/A	#N/A	#N/A	#N/A	#N/A	#N/A	#N/A	#N/A
SAMMSON	#N/A	#N/A	#N/A	#N/A	-1.69472	#N/A	#N/A	#N/A	#N/A	#N/A	#N/A	#N/A	#N/A	#N/A	#N/A	#N/A	#N/A	#N/A	#N/A	#N/A	#N/A	#N/A	#N/A
HES2	#N/A	#N/A	#N/A	#N/A	#N/A	2.08143	#N/A	#N/A	1.58196	#N/A	#N/A	#N/A	#N/A	#N/A	#N/A	#N/A	#N/A	#N/A	#N/A	#N/A	#N/A	#N/A	#N/A
ZHX1	#N/A	#N/A	#N/A	#N/A	#N/A	#N/A	1.62443	#N/A	#N/A	#N/A	#N/A	#N/A	#N/A	#N/A	#N/A	#N/A	#N/A	#N/A	#N/A	#N/A	#N/A	#N/A	#N/A
PAN3	#N/A	#N/A	#N/A	#N/A	#N/A	2.95289	#N/A	#N/A	#N/A	#N/A	#N/A	#N/A	#N/A	#N/A	#N/A	#N/A	#N/A	#N/A	#N/A	#N/A	#N/A	#N/A	#N/A
SLCO1B1	#N/A	#N/A	#N/A	#N/A	#N/A	-1.87411	#N/A	#N/A	#N/A	#N/A	#N/A	#N/A	#N/A	#N/A	#N/A	#N/A	#N/A	#N/A	#N/A	#N/A	#N/A	#N/A	#N/A
BCL6	#N/A	#N/A	#N/A	#N/A	#N/A	-1.9589	#N/A	#N/A	#N/A	#N/A	#N/A	#N/A	#N/A	#N/A	#N/A	#N/A	#N/A	#N/A	#N/A	#N/A	#N/A	#N/A	#N/A
SETD5	#N/A	#N/A	#N/A	#N/A	#N/A	-1.8303	#N/A	#N/A	#N/A	#N/A	#N/A	#N/A	#N/A	#N/A	#N/A	#N/A	#N/A	#N/A	#N/A	#N/A	#N/A	#N/A	#N/A
CSNK1A1	#N/A	#N/A	#N/A	#N/A	#N/A	-1.58216	#N/A	#N/A	#N/A	#N/A	#N/A	#N/A	#N/A	#N/A	#N/A	#N/A	#N/A	#N/A	#N/A	#N/A	#N/A	#N/A	#N/A
H2AFY	#N/A	#N/A	-2.14924	#N/A	#N/A	#N/A	#N/A	#N/A	#N/A	#N/A	#N/A	#N/A	#N/A	#N/A	#N/A	#N/A	#N/A	#N/A	#N/A	#N/A	#N/A	#N/A	#N/A
RBM23	#N/A	#N/A	#N/A	#N/A	#N/A	-1.71433	#N/A	#N/A	#N/A	#N/A	#N/A	#N/A	#N/A	#N/A	#N/A	#N/A	#N/A	#N/A	#N/A	#N/A	#N/A	#N/A	#N/A
SDHA	#N/A	#N/A	#N/A	#N/A	#N/A	#N/A	#N/A	1.71456	#N/A	#N/A	#N/A	#N/A	#N/A	#N/A	#N/A	#N/A	#N/A	#N/A	#N/A	#N/A	#N/A	#N/A	#N/A
ELF2	#N/A	#N/A	-1.63701	#N/A	#N/A	#N/A	#N/A	#N/A	#N/A	#N/A	#N/A	#N/A	#N/A	#N/A	#N/A	#N/A	#N/A	#N/A	#N/A	#N/A	#N/A	#N/A	#N/A
	* non-significant cluster

## Sheet: Cluster 2
	Activated_CD4+_T			CD4+_TCM		CD8+_TCM			CD8+_TEM			Naive_CD4+/CD8+_T			NK T			Th1			Th2
Genes	HvP	HvR	PvR	HvP	PvR	HvP	HvR	PvR	HvP	HvR	PvR	HvP	HvR	PvR	HvP	HvR	PvR	HvP	HvR	PvR	HvP	HvR	PvR
SCN3A	2.34263	#N/A	-3.62691	#N/A	#N/A	1.80222	#N/A	#N/A	2.5544	#N/A	#N/A	#N/A	#N/A	#N/A	#N/A	#N/A	#N/A	1.60844	#N/A	#N/A	1.50038	#N/A	#N/A
LINC01252	#N/A	#N/A	#N/A	#N/A	#N/A	#N/A	#N/A	#N/A	1.821	#N/A	#N/A	#N/A	#N/A	#N/A	#N/A	#N/A	#N/A	#N/A	#N/A	#N/A	#N/A	#N/A	#N/A
ABCB4	#N/A	#N/A	#N/A	#N/A	#N/A	#N/A	#N/A	#N/A	2.22092	#N/A	#N/A	#N/A	#N/A	#N/A	#N/A	#N/A	#N/A	#N/A	#N/A	#N/A	#N/A	#N/A	#N/A
DCD	#N/A	#N/A	#N/A	3.20065	#N/A	#N/A	#N/A	#N/A	#N/A	#N/A	#N/A	#N/A	#N/A	#N/A	#N/A	#N/A	#N/A	#N/A	#N/A	#N/A	#N/A	#N/A	#N/A
MOB3A	#N/A	#N/A	#N/A	#N/A	#N/A	2.85798	#N/A	#N/A	#N/A	#N/A	#N/A	#N/A	#N/A	#N/A	#N/A	#N/A	#N/A	#N/A	#N/A	#N/A	#N/A	#N/A	#N/A
GRAMD2B	2.19618	#N/A	#N/A	#N/A	#N/A	#N/A	#N/A	#N/A	2.66463	#N/A	#N/A	1.65545	#N/A	#N/A	#N/A	#N/A	#N/A	1.84607	#N/A	#N/A	1.84236	#N/A	#N/A
DNAH14	#N/A	#N/A	#N/A	#N/A	#N/A	#N/A	#N/A	#N/A	1.59872	#N/A	#N/A	#N/A	#N/A	#N/A	#N/A	#N/A	#N/A	#N/A	#N/A	#N/A	#N/A	#N/A	#N/A
FGFR1	#N/A	#N/A	#N/A	3.10894	#N/A	#N/A	#N/A	#N/A	1.93044	#N/A	#N/A	#N/A	#N/A	#N/A	#N/A	#N/A	#N/A	#N/A	#N/A	#N/A	#N/A	#N/A	#N/A
AL121936.1	#N/A	#N/A	#N/A	2.47505	#N/A	#N/A	#N/A	#N/A	#N/A	#N/A	#N/A	#N/A	#N/A	#N/A	#N/A	#N/A	#N/A	#N/A	#N/A	#N/A	#N/A	#N/A	#N/A
ATXN7L1	#N/A	#N/A	#N/A	3.17043	#N/A	#N/A	#N/A	#N/A	#N/A	#N/A	#N/A	#N/A	#N/A	#N/A	#N/A	#N/A	#N/A	#N/A	#N/A	#N/A	#N/A	#N/A	#N/A
AC099062.1	#N/A	#N/A	#N/A	2.96378	#N/A	#N/A	#N/A	#N/A	#N/A	#N/A	#N/A	#N/A	#N/A	#N/A	#N/A	#N/A	#N/A	#N/A	#N/A	#N/A	#N/A	#N/A	#N/A
ONECUT3	#N/A	#N/A	#N/A	3.17507	#N/A	#N/A	#N/A	#N/A	#N/A	#N/A	#N/A	#N/A	#N/A	#N/A	#N/A	#N/A	#N/A	#N/A	#N/A	#N/A	#N/A	#N/A	#N/A
NUBPL	#N/A	#N/A	#N/A	3.84886	#N/A	#N/A	#N/A	#N/A	#N/A	#N/A	#N/A	#N/A	#N/A	#N/A	#N/A	#N/A	#N/A	#N/A	#N/A	#N/A	#N/A	#N/A	#N/A
BLK	#N/A	#N/A	#N/A	1.76253	#N/A	#N/A	#N/A	#N/A	#N/A	#N/A	#N/A	#N/A	#N/A	#N/A	#N/A	#N/A	#N/A	#N/A	#N/A	#N/A	#N/A	#N/A	#N/A
AC023983.1	#N/A	#N/A	#N/A	1.93193	#N/A	#N/A	#N/A	#N/A	#N/A	#N/A	#N/A	#N/A	#N/A	#N/A	#N/A	#N/A	#N/A	#N/A	#N/A	#N/A	#N/A	#N/A	#N/A
LINC01994	#N/A	#N/A	#N/A	2.98995	#N/A	#N/A	#N/A	#N/A	#N/A	#N/A	#N/A	#N/A	#N/A	#N/A	#N/A	#N/A	#N/A	#N/A	#N/A	#N/A	#N/A	#N/A	#N/A
ATAD3C	#N/A	#N/A	#N/A	2.63607	#N/A	#N/A	#N/A	#N/A	#N/A	#N/A	#N/A	#N/A	#N/A	#N/A	#N/A	#N/A	#N/A	#N/A	#N/A	#N/A	#N/A	#N/A	#N/A
MAP4K4	#N/A	#N/A	-2.13441	#N/A	#N/A	#N/A	#N/A	#N/A	#N/A	#N/A	#N/A	#N/A	#N/A	#N/A	#N/A	#N/A	#N/A	#N/A	#N/A	#N/A	#N/A	#N/A	#N/A
	* non-significant cluster

## Sheet: Cluster 3
	Activated_CD4+_T			CD4+_TCM		CD8+_TCM			CD8+_TEM			Naive_CD4+/CD8+_T			NK T			Th1			Th2
Genes	HvP	HvR	PvR	HvP	PvR	HvP	HvR	PvR	HvP	HvR	PvR	HvP	HvR	PvR	HvP	HvR	PvR	HvP	HvR	PvR	HvP	HvR	PvR
AHCYL1	#N/A	#N/A	#N/A	#N/A	#N/A	#N/A	#N/A	#N/A	#N/A	#N/A	#N/A	1.66245	#N/A	#N/A	#N/A	#N/A	#N/A	#N/A	#N/A	#N/A	#N/A	#N/A	#N/A
FDX2	#N/A	#N/A	#N/A	#N/A	#N/A	#N/A	#N/A	#N/A	1.70749	#N/A	#N/A	2.41241	#N/A	#N/A	1.79059	1.9639	#N/A	2.03112	#N/A	#N/A	#N/A	#N/A	#N/A
SLC52A1	1.96897	1.98686	#N/A	#N/A	#N/A	3.53371	3.00248	#N/A	3.52962	2.78202	#N/A	3.87359	4.26106	#N/A	3.45004	2.03498	#N/A	4.25303	3.34351	#N/A	4.27302	3.64935	#N/A
AC005091.1	2.08205	#N/A	#N/A	#N/A	#N/A	#N/A	2.94981	#N/A	2.62219	2.08278	#N/A	3.42571	3.42571	#N/A	2.83077	1.91601	#N/A	3.39156	3.39156	#N/A	3.21771	3.35175	#N/A
BACH2	2.61825	#N/A	#N/A	4.19413	#N/A	2.76797	#N/A	#N/A	4.46024	#N/A	-3.82258	5.05153	2.53716	#N/A	4.28954	#N/A	-3.45461	5.27196	2.33875	#N/A	5.34273	3.54565	#N/A
	* significant cluster

## Sheet: Cluster 4
	Activated_CD4+_T			CD4+_TCM		CD8+_TCM			CD8+_TEM			Naive_CD4+/CD8+_T			NK T			Th1			Th2
Genes	HvP	HvR	PvR	HvP	PvR	HvP	HvR	PvR	HvP	HvR	PvR	HvP	HvR	PvR	HvP	HvR	PvR	HvP	HvR	PvR	HvP	HvR	PvR
SLC25A39	#N/A	#N/A	#N/A	#N/A	#N/A	#N/A	#N/A	#N/A	#N/A	#N/A	#N/A	#N/A	#N/A	#N/A	1.85004	#N/A	#N/A	#N/A	#N/A	#N/A	#N/A	#N/A	#N/A
HBA1	5.01843	#N/A	-5.47396	5.80188	#N/A	3.46654	#N/A	-2.88349	3.45934	#N/A	-3.10525	1.81761	#N/A	#N/A	3.2947	#N/A	-2.62668	1.79128	#N/A	#N/A	1.64489	#N/A	#N/A
HBA2	5.72219	#N/A	-5.85581	6.5954	-5.53641	4.60017	#N/A	-3.64318	4.16125	#N/A	-3.79198	2.20185	#N/A	#N/A	3.47793	#N/A	-2.99206	2.46214	#N/A	#N/A	2.32551	#N/A	#N/A
HBB	5.55619	#N/A	-5.54395	6.59374	-6.33464	5.05357	#N/A	-4.30161	4.34671	#N/A	-3.85261	2.62745	#N/A	-2.4429	4.54818	#N/A	-3.63297	2.88815	#N/A	-2.60159	3.00235	#N/A	-3.07306
CD95-FAS-AHS0023-pAbO	#N/A	#N/A	#N/A	#N/A	#N/A	#N/A	#N/A	#N/A	#N/A	#N/A	#N/A	#N/A	#N/A	#N/A	1.55016	#N/A	#N/A	#N/A	#N/A	#N/A	#N/A	#N/A	#N/A
CD294-PTGDR2-AHS0106-pAbO	#N/A	#N/A	#N/A	#N/A	#N/A	#N/A	#N/A	#N/A	#N/A	#N/A	#N/A	#N/A	#N/A	#N/A	1.75617	#N/A	#N/A	#N/A	#N/A	#N/A	#N/A	#N/A	#N/A
LAG-3-LAG3-AHS0018-pAbO	#N/A	#N/A	#N/A	#N/A	#N/A	#N/A	#N/A	#N/A	#N/A	#N/A	#N/A	#N/A	#N/A	#N/A	1.84287	#N/A	#N/A	#N/A	#N/A	#N/A	#N/A	#N/A	#N/A
CD184-CXCR4-AHS0060-pAbO	#N/A	#N/A	#N/A	#N/A	#N/A	#N/A	#N/A	#N/A	#N/A	#N/A	#N/A	#N/A	#N/A	#N/A	2.00369	#N/A	#N/A	#N/A	#N/A	#N/A	#N/A	#N/A	#N/A
HLA-DR-CD74-AHS0035-pAbO	#N/A	#N/A	#N/A	#N/A	#N/A	#N/A	#N/A	#N/A	#N/A	#N/A	#N/A	#N/A	#N/A	#N/A	2.11744	#N/A	#N/A	#N/A	#N/A	#N/A	#N/A	#N/A	#N/A
CD69-CD69-AHS0010-pAbO	#N/A	#N/A	#N/A	#N/A	#N/A	#N/A	#N/A	#N/A	#N/A	#N/A	#N/A	#N/A	#N/A	#N/A	2.14856	#N/A	#N/A	#N/A	#N/A	#N/A	#N/A	#N/A	#N/A
CD152-CTLA4-AHS0017-pAbO	#N/A	#N/A	#N/A	#N/A	#N/A	#N/A	#N/A	#N/A	#N/A	#N/A	#N/A	#N/A	#N/A	#N/A	2.39432	#N/A	#N/A	#N/A	#N/A	#N/A	#N/A	#N/A	#N/A
TCR-gamma-delta:B1-TRD-TRG-AHS0015-pAbO	#N/A	#N/A	#N/A	#N/A	#N/A	#N/A	#N/A	#N/A	#N/A	#N/A	#N/A	#N/A	#N/A	#N/A	2.73423	#N/A	#N/A	#N/A	#N/A	#N/A	#N/A	#N/A	#N/A
HBD	#N/A	#N/A	#N/A	#N/A	#N/A	#N/A	#N/A	#N/A	#N/A	#N/A	#N/A	#N/A	#N/A	#N/A	#N/A	#N/A	-2.73697	#N/A	#N/A	#N/A	#N/A	#N/A	#N/A
BRSK1	#N/A	#N/A	#N/A	#N/A	#N/A	#N/A	#N/A	#N/A	#N/A	#N/A	#N/A	#N/A	#N/A	#N/A	2.15793	#N/A	-1.86243	#N/A	#N/A	#N/A	#N/A	#N/A	#N/A
SNCA	#N/A	#N/A	#N/A	#N/A	#N/A	#N/A	#N/A	#N/A	#N/A	#N/A	#N/A	#N/A	#N/A	#N/A	#N/A	#N/A	-1.65197	#N/A	#N/A	#N/A	#N/A	#N/A	#N/A
	* significant cluster

## Sheet: Cluster 5
	Activated_CD4+_T			CD4+_TCM		CD8+_TCM			CD8+_TEM			Naive_CD4+/CD8+_T			NK T			Th1			Th2
Genes	HvP	HvR	PvR	HvP	PvR	HvP	HvR	PvR	HvP	HvR	PvR	HvP	HvR	PvR	HvP	HvR	PvR	HvP	HvR	PvR	HvP	HvR	PvR
AC068313.1	#N/A	#N/A	#N/A	#N/A	#N/A	#N/A	#N/A	#N/A	#N/A	1.63039	#N/A	#N/A	#N/A	#N/A	#N/A	-3.37389	-2.61532	#N/A	#N/A	#N/A	#N/A	1.62867	2.34381
MTRNR2L12	#N/A	-2.84023	-4.20756	3.07181	#N/A	#N/A	#N/A	-1.66414	#N/A	#N/A	#N/A	#N/A	#N/A	#N/A	-2.03103	-1.55208	#N/A	#N/A	#N/A	#N/A	-1.53029	-1.70334	#N/A
MTRNR2L1	#N/A	-1.80495	#N/A	3.11069	#N/A	#N/A	#N/A	#N/A	#N/A	#N/A	#N/A	-1.98951	#N/A	#N/A	-2.62809	-1.88602	#N/A	-1.84984	#N/A	#N/A	-1.996	#N/A	#N/A
MTRNR2L8	#N/A	#N/A	#N/A	#N/A	#N/A	#N/A	#N/A	#N/A	#N/A	#N/A	#N/A	-1.59958	#N/A	#N/A	-2.19419	#N/A	#N/A	-1.50271	#N/A	#N/A	-1.58565	#N/A	#N/A
MTRNR2L13	#N/A	#N/A	#N/A	#N/A	#N/A	#N/A	#N/A	#N/A	#N/A	#N/A	#N/A	#N/A	#N/A	#N/A	-1.66901	#N/A	#N/A	#N/A	#N/A	#N/A	#N/A	#N/A	#N/A
PPBP	#N/A	#N/A	#N/A	#N/A	#N/A	#N/A	#N/A	2.21411	#N/A	#N/A	#N/A	-1.71752	#N/A	2.33299	-1.63524	#N/A	2.22609	-2.7511	#N/A	1.96795	#N/A	#N/A	3.17372
ITGA2B	#N/A	#N/A	#N/A	#N/A	#N/A	#N/A	#N/A	#N/A	#N/A	#N/A	#N/A	#N/A	#N/A	#N/A	#N/A	#N/A	1.6052	#N/A	#N/A	#N/A	#N/A	#N/A	#N/A
PF4	#N/A	#N/A	#N/A	#N/A	#N/A	#N/A	#N/A	#N/A	#N/A	#N/A	#N/A	#N/A	#N/A	#N/A	#N/A	#N/A	1.74968	#N/A	#N/A	2.36001	#N/A	#N/A	2.49182
NRGN	#N/A	2.01789	#N/A	#N/A	#N/A	#N/A	2.41822	2.72304	#N/A	2.05316	#N/A	#N/A	3.48397	4.22624	#N/A	2.42419	3.4586	#N/A	3.24402	4.17909	#N/A	3.67889	3.68839
ARX	#N/A	#N/A	#N/A	#N/A	-1.71506	#N/A	#N/A	#N/A	#N/A	#N/A	#N/A	#N/A	#N/A	#N/A	#N/A	#N/A	#N/A	#N/A	#N/A	#N/A	#N/A	#N/A	#N/A
CAVIN2	#N/A	#N/A	#N/A	#N/A	#N/A	#N/A	#N/A	#N/A	#N/A	#N/A	#N/A	#N/A	#N/A	#N/A	#N/A	#N/A	1.64076	#N/A	#N/A	#N/A	#N/A	#N/A	#N/A
CLU	#N/A	#N/A	#N/A	#N/A	#N/A	#N/A	#N/A	2.29941	#N/A	#N/A	#N/A	#N/A	#N/A	2.58872	#N/A	#N/A	2.08209	#N/A	#N/A	#N/A	#N/A	#N/A	#N/A
SPARC	#N/A	#N/A	#N/A	#N/A	#N/A	#N/A	#N/A	2.14049	#N/A	#N/A	#N/A	#N/A	#N/A	#N/A	#N/A	#N/A	2.28532	#N/A	#N/A	#N/A	#N/A	#N/A	#N/A
	* significant cluster

## Sheet: Cluster 6
	Activated_CD4+_T			CD4+_TCM		CD8+_TCM			CD8+_TEM			Naive_CD4+/CD8+_T			NK T			Th1			Th2
Genes	HvP	HvR	PvR	HvP	PvR	HvP	HvR	PvR	HvP	HvR	PvR	HvP	HvR	PvR	HvP	HvR	PvR	HvP	HvR	PvR	HvP	HvR	PvR
HLA-DQB1	#N/A	#N/A	#N/A	#N/A	#N/A	#N/A	#N/A	#N/A	#N/A	1.63111	#N/A	#N/A	#N/A	#N/A	#N/A	1.66588	#N/A	#N/A	#N/A	#N/A	#N/A	#N/A	#N/A
TDRD3	#N/A	#N/A	#N/A	#N/A	-3.99638	#N/A	#N/A	#N/A	#N/A	#N/A	#N/A	#N/A	#N/A	#N/A	#N/A	#N/A	#N/A	#N/A	#N/A	#N/A	#N/A	#N/A	#N/A
C11orf1	#N/A	#N/A	#N/A	#N/A	-3.92452	#N/A	#N/A	#N/A	#N/A	#N/A	#N/A	#N/A	#N/A	#N/A	#N/A	#N/A	#N/A	#N/A	#N/A	#N/A	#N/A	#N/A	#N/A
Z95114.1	#N/A	#N/A	#N/A	#N/A	-4.70969	#N/A	#N/A	#N/A	#N/A	#N/A	#N/A	#N/A	#N/A	#N/A	#N/A	#N/A	#N/A	#N/A	#N/A	#N/A	#N/A	#N/A	#N/A
PXDN	#N/A	#N/A	#N/A	#N/A	-3.92452	#N/A	#N/A	#N/A	#N/A	#N/A	#N/A	#N/A	#N/A	#N/A	#N/A	#N/A	#N/A	#N/A	#N/A	#N/A	#N/A	#N/A	#N/A
LIFR	#N/A	#N/A	#N/A	#N/A	-3.92452	#N/A	#N/A	#N/A	#N/A	#N/A	#N/A	#N/A	#N/A	#N/A	#N/A	#N/A	#N/A	#N/A	#N/A	#N/A	#N/A	#N/A	#N/A
MEG3	#N/A	#N/A	#N/A	#N/A	-2.94699	#N/A	#N/A	#N/A	#N/A	#N/A	#N/A	#N/A	#N/A	#N/A	#N/A	#N/A	#N/A	#N/A	#N/A	#N/A	#N/A	#N/A	#N/A
C5orf63	#N/A	#N/A	#N/A	#N/A	-3.19063	#N/A	#N/A	#N/A	#N/A	#N/A	#N/A	#N/A	#N/A	#N/A	#N/A	#N/A	#N/A	#N/A	#N/A	#N/A	#N/A	#N/A	#N/A
	* significant cluster

## Sheet: Cluster 7
	Activated_CD4+_T			CD4+_TCM		CD8+_TCM			CD8+_TEM			Naive_CD4+/CD8+_T			NK T			Th1			Th2
Genes	HvP	HvR	PvR	HvP	PvR	HvP	HvR	PvR	HvP	HvR	PvR	HvP	HvR	PvR	HvP	HvR	PvR	HvP	HvR	PvR	HvP	HvR	PvR
NBPF9	#N/A	#N/A	#N/A	#N/A	#N/A	#N/A	#N/A	#N/A	#N/A	#N/A	#N/A	#N/A	#N/A	#N/A	-1.7741	#N/A	#N/A	#N/A	#N/A	#N/A	#N/A	#N/A	#N/A
NBPF20	#N/A	#N/A	#N/A	1.85878	#N/A	#N/A	#N/A	#N/A	#N/A	#N/A	#N/A	#N/A	#N/A	#N/A	#N/A	#N/A	#N/A	#N/A	#N/A	#N/A	#N/A	#N/A	#N/A
ABCB8	#N/A	#N/A	#N/A	1.93953	#N/A	#N/A	#N/A	#N/A	#N/A	#N/A	#N/A	#N/A	#N/A	#N/A	#N/A	#N/A	#N/A	#N/A	#N/A	#N/A	#N/A	#N/A	#N/A
MS4A1	#N/A	2.00814	#N/A	#N/A	#N/A	#N/A	#N/A	#N/A	#N/A	1.9711	#N/A	#N/A	2.14786	#N/A	#N/A	1.88065	#N/A	#N/A	#N/A	#N/A	#N/A	2.99975	#N/A
	* significant cluster

## Sheet: Cluster 8
	Activated_CD4+_T			CD4+_TCM		CD8+_TCM			CD8+_TEM			Naive_CD4+/CD8+_T			NK T			Th1			Th2
Genes	HvP	HvR	PvR	HvP	PvR	HvP	HvR	PvR	HvP	HvR	PvR	HvP	HvR	PvR	HvP	HvR	PvR	HvP	HvR	PvR	HvP	HvR	PvR
FAM129C	1.85739	2.20841	#N/A	1.62658	#N/A	#N/A	#N/A	#N/A	#N/A	1.96564	#N/A	#N/A	#N/A	#N/A	#N/A	1.98447	#N/A	#N/A	#N/A	#N/A	2.06253	#N/A	#N/A
IGHD	#N/A	#N/A	#N/A	#N/A	#N/A	#N/A	1.86929	#N/A	1.63814	2.10404	#N/A	1.75266	1.81339	#N/A	#N/A	#N/A	#N/A	2.17568	2.60302	#N/A	#N/A	#N/A	#N/A
CD79B	#N/A	#N/A	#N/A	#N/A	#N/A	#N/A	#N/A	#N/A	#N/A	1.73714	#N/A	2.04209	2.61183	#N/A	#N/A	#N/A	#N/A	1.63573	#N/A	#N/A	1.67048	#N/A	#N/A
LINC00926	#N/A	#N/A	#N/A	#N/A	#N/A	#N/A	#N/A	#N/A	#N/A	#N/A	#N/A	1.95007	#N/A	#N/A	#N/A	#N/A	#N/A	1.79122	#N/A	#N/A	#N/A	#N/A	#N/A
IGHM	2.68474	3.62919	#N/A	3.06328	#N/A	2.34582	3.15412	#N/A	1.75702	3.54877	1.79175	3.30336	3.65122	#N/A	2.56955	2.89314	#N/A	2.97775	3.93684	#N/A	3.29332	3.57194	#N/A
CD19	1.88896	2.06401	#N/A	#N/A	#N/A	#N/A	#N/A	#N/A	#N/A	1.59473	#N/A	#N/A	#N/A	#N/A	#N/A	#N/A	#N/A	2.18333	#N/A	#N/A	#N/A	#N/A	#N/A
	* significant cluster

## Sheet: Cluster 9
	Activated_CD4+_T			CD4+_TCM		CD8+_TCM			CD8+_TEM			Naive_CD4+/CD8+_T			NK T			Th1			Th2
Genes	HvP	HvR	PvR	HvP	PvR	HvP	HvR	PvR	HvP	HvR	PvR	HvP	HvR	PvR	HvP	HvR	PvR	HvP	HvR	PvR	HvP	HvR	PvR
ABHD11	#N/A	#N/A	#N/A	1.50835	#N/A	#N/A	#N/A	#N/A	#N/A	#N/A	#N/A	#N/A	#N/A	#N/A	#N/A	#N/A	#N/A	#N/A	#N/A	#N/A	#N/A	#N/A	#N/A
KAT2A	#N/A	#N/A	#N/A	3.57753	#N/A	#N/A	#N/A	#N/A	#N/A	#N/A	#N/A	#N/A	#N/A	#N/A	#N/A	#N/A	#N/A	#N/A	#N/A	#N/A	#N/A	#N/A	#N/A
ANKRD18A	#N/A	#N/A	#N/A	2.72296	#N/A	#N/A	#N/A	#N/A	#N/A	#N/A	#N/A	#N/A	#N/A	#N/A	#N/A	#N/A	#N/A	#N/A	#N/A	#N/A	#N/A	#N/A	#N/A
C2orf40	#N/A	#N/A	#N/A	2.98995	#N/A	#N/A	#N/A	#N/A	#N/A	#N/A	#N/A	#N/A	#N/A	#N/A	#N/A	#N/A	#N/A	#N/A	#N/A	#N/A	#N/A	#N/A	#N/A
ZC3H10	#N/A	#N/A	#N/A	1.74949	#N/A	#N/A	#N/A	#N/A	#N/A	#N/A	#N/A	#N/A	#N/A	#N/A	#N/A	#N/A	#N/A	#N/A	#N/A	#N/A	#N/A	#N/A	#N/A
ZNF510	#N/A	#N/A	#N/A	2.01311	#N/A	#N/A	#N/A	#N/A	#N/A	#N/A	#N/A	#N/A	#N/A	#N/A	#N/A	#N/A	#N/A	#N/A	#N/A	#N/A	#N/A	#N/A	#N/A
LINC01006	#N/A	#N/A	#N/A	1.73596	#N/A	#N/A	#N/A	#N/A	#N/A	#N/A	#N/A	#N/A	#N/A	#N/A	#N/A	#N/A	#N/A	#N/A	#N/A	#N/A	#N/A	#N/A	#N/A
AC119396.1	#N/A	#N/A	#N/A	3.17507	#N/A	#N/A	#N/A	#N/A	#N/A	#N/A	#N/A	#N/A	#N/A	#N/A	#N/A	#N/A	#N/A	#N/A	#N/A	#N/A	#N/A	#N/A	#N/A
AC068389.1	#N/A	#N/A	#N/A	2.98995	#N/A	#N/A	#N/A	#N/A	#N/A	#N/A	#N/A	#N/A	#N/A	#N/A	#N/A	#N/A	#N/A	#N/A	#N/A	#N/A	#N/A	#N/A	#N/A
LINC02484	#N/A	#N/A	#N/A	3.34091	#N/A	#N/A	#N/A	#N/A	#N/A	#N/A	#N/A	#N/A	#N/A	#N/A	#N/A	#N/A	#N/A	#N/A	#N/A	#N/A	#N/A	#N/A	#N/A
LINC00668	#N/A	#N/A	#N/A	3.17507	#N/A	#N/A	#N/A	#N/A	#N/A	#N/A	#N/A	#N/A	#N/A	#N/A	#N/A	#N/A	#N/A	#N/A	#N/A	#N/A	#N/A	#N/A	#N/A
AC008033.3	#N/A	#N/A	#N/A	3.34091	#N/A	#N/A	#N/A	#N/A	#N/A	#N/A	#N/A	#N/A	#N/A	#N/A	#N/A	#N/A	#N/A	#N/A	#N/A	#N/A	#N/A	#N/A	#N/A
TIGD5	#N/A	#N/A	#N/A	2.72296	#N/A	#N/A	#N/A	#N/A	#N/A	#N/A	#N/A	#N/A	#N/A	#N/A	#N/A	#N/A	#N/A	#N/A	#N/A	#N/A	#N/A	#N/A	#N/A
AC074032.1	#N/A	#N/A	#N/A	2.98995	#N/A	#N/A	#N/A	#N/A	#N/A	#N/A	#N/A	#N/A	#N/A	#N/A	#N/A	#N/A	#N/A	#N/A	#N/A	#N/A	#N/A	#N/A	#N/A
GEMIN6	#N/A	#N/A	#N/A	3.57842	#N/A	#N/A	#N/A	#N/A	#N/A	#N/A	#N/A	#N/A	#N/A	#N/A	#N/A	#N/A	#N/A	#N/A	#N/A	#N/A	#N/A	#N/A	#N/A
MAPKAPK5	#N/A	#N/A	#N/A	2.0439	#N/A	#N/A	#N/A	#N/A	#N/A	#N/A	#N/A	#N/A	#N/A	#N/A	#N/A	#N/A	#N/A	#N/A	#N/A	#N/A	#N/A	#N/A	#N/A
RAB37	#N/A	#N/A	#N/A	3.4139	#N/A	#N/A	#N/A	#N/A	#N/A	#N/A	#N/A	#N/A	#N/A	#N/A	#N/A	#N/A	#N/A	#N/A	#N/A	#N/A	#N/A	#N/A	#N/A
AL591767.1	#N/A	#N/A	#N/A	2.10445	#N/A	#N/A	#N/A	#N/A	#N/A	#N/A	#N/A	#N/A	#N/A	#N/A	#N/A	#N/A	#N/A	#N/A	#N/A	#N/A	#N/A	#N/A	#N/A
AC012640.1	#N/A	#N/A	#N/A	3.34091	#N/A	#N/A	#N/A	#N/A	#N/A	#N/A	#N/A	#N/A	#N/A	#N/A	#N/A	#N/A	#N/A	#N/A	#N/A	#N/A	#N/A	#N/A	#N/A
CUX2	#N/A	#N/A	#N/A	2.72296	#N/A	#N/A	#N/A	#N/A	#N/A	#N/A	#N/A	#N/A	#N/A	#N/A	#N/A	#N/A	#N/A	#N/A	#N/A	#N/A	#N/A	#N/A	#N/A
CERS5	#N/A	#N/A	#N/A	4.00147	#N/A	#N/A	#N/A	#N/A	#N/A	#N/A	#N/A	#N/A	#N/A	#N/A	#N/A	#N/A	#N/A	#N/A	#N/A	#N/A	#N/A	#N/A	#N/A
	* significant cluster

## Sheet: Cluster 10
	Activated_CD4+_T			CD4+_TCM		CD8+_TCM			CD8+_TEM			Naive_CD4+/CD8+_T			NK T			Th1			Th2
Genes	HvP	HvR	PvR	HvP	PvR	HvP	HvR	PvR	HvP	HvR	PvR	HvP	HvR	PvR	HvP	HvR	PvR	HvP	HvR	PvR	HvP	HvR	PvR
ARID4B	#N/A	#N/A	#N/A	#N/A	#N/A	-1.63636	#N/A	#N/A	#N/A	#N/A	#N/A	#N/A	#N/A	#N/A	#N/A	#N/A	#N/A	#N/A	#N/A	#N/A	#N/A	#N/A	#N/A
BIRC3	#N/A	#N/A	#N/A	#N/A	#N/A	-1.54274	#N/A	#N/A	#N/A	#N/A	#N/A	#N/A	#N/A	#N/A	#N/A	#N/A	#N/A	#N/A	#N/A	#N/A	#N/A	#N/A	#N/A
	* non-significant cluster

[truncated: 8 more sheets: Cluster 11, Cluster 12, Cluster 13, Cluster 14, Cluster 15, Cluster 16, Cluster 17, Cluster 18]
