# Supplementary material for: Dysregulated metal ion homeostasis underscores non-canonical function of CD8+ T cell during COVID-19
Source: Front Med (Lausanne). 2023 Oct 10;10:1282390. doi: 10.3389/fmed.2023.1282390 (PMC10598344; doi:10.3389/fmed.2023.1282390)
Supplement: Supplementary file 1 [file Data_Sheet_1.ZIP › supplementary file 5.xlsx]

## Sheet: Cluster 1
Supplementary file 5: Correlation score for positively correlated gene clusters obtained from Pearson correlation and hierarchial clustering
	SLC25A37	LRP1	DHFR2	GDA	RFX4	AC046130.1	AC005253.1	ARID3A	ENOX1	U52111.1	AVIL	GREM1	NEDD4L	KANTR	AC007638.1	C1orf56	ZNF417	KAT6A	PCNX2	AC008124.1	PPM1N	KCNH2	AL157938.3	WAC-AS1	RIC8B	SYDE2	GPM6B	AC103702.2	SEZ6	AC087164.1	SCRG1	CELF4	ZNF268	KPNB1	SLC30A7	ZNF570	LINC01360	HAUS8	KCNQ1OT1	CEP104	FAM107A	CHST12	RGS16	NCALD	MGA	LDB3	SCN11A	PDGFRA	AL731577.1
SLC25A37	1	0.89	0.62	0.66	0.66	0.71	0.7	0.76	0.72	0.72	0.66	0.7	0.7	0.68	0.71	0.73	0.75	0.71	0.74	0.71	0.71	0.72	0.74	0.74	0.72	0.77	0.8	0.8	0.79	0.76	0.8	0.75	0.81	0.64	0.68	0.63	0.61	0.87	0.79	0.78	0.78	0.79	0.79	0.8	0.78	0.83	0.85	0.83	0.83
LRP1	0.89	1	0.37	0.39	0.42	0.49	0.45	0.53	0.47	0.46	0.39	0.45	0.46	0.43	0.46	0.47	0.51	0.47	0.5	0.47	0.51	0.46	0.51	0.52	0.49	0.59	0.61	0.6	0.59	0.56	0.64	0.57	0.64	0.4	0.42	0.37	0.33	0.81	0.64	0.58	0.59	0.6	0.6	0.65	0.59	0.75	0.75	0.68	0.66
DHFR2	0.62	0.37	1	0.97	0.98	0.98	0.96	0.94	0.96	0.94	0.95	0.96	0.96	0.94	0.95	0.95	0.94	0.95	0.94	0.93	0.92	0.96	0.96	0.97	0.96	0.93	0.94	0.93	0.92	0.9	0.87	0.91	0.89	0.96	0.92	0.92	0.94	0.63	0.9	0.94	0.91	0.93	0.92	0.91	0.91	0.77	0.81	0.87	0.85
GDA	0.66	0.39	0.97	1	0.98	0.98	0.96	0.96	0.97	0.96	0.97	0.97	0.97	0.96	0.96	0.97	0.96	0.97	0.97	0.95	0.93	0.99	0.97	0.97	0.98	0.95	0.95	0.95	0.95	0.9	0.89	0.92	0.92	0.96	0.92	0.94	0.96	0.64	0.9	0.96	0.92	0.95	0.94	0.91	0.95	0.8	0.84	0.89	0.9
RFX4	0.66	0.42	0.98	0.98	1	0.99	0.98	0.97	0.98	0.98	0.98	0.98	0.99	0.98	0.98	0.98	0.98	0.97	0.96	0.97	0.95	0.98	0.98	0.99	0.99	0.95	0.97	0.96	0.96	0.92	0.92	0.94	0.94	0.98	0.93	0.96	0.97	0.66	0.93	0.96	0.9	0.96	0.95	0.93	0.93	0.81	0.85	0.9	0.87
AC046130.1	0.71	0.49	0.98	0.98	0.99	1	0.96	0.97	0.97	0.97	0.97	0.97	0.98	0.97	0.97	0.97	0.97	0.97	0.96	0.96	0.95	0.98	0.99	0.98	0.99	0.98	0.98	0.97	0.97	0.92	0.94	0.95	0.96	0.97	0.91	0.94	0.95	0.72	0.94	0.97	0.93	0.97	0.96	0.94	0.95	0.86	0.9	0.93	0.9
AC005253.1	0.7	0.45	0.96	0.96	0.98	0.96	1	0.99	0.99	0.99	0.99	0.99	0.99	0.99	0.99	1	0.99	0.99	0.98	0.98	0.95	0.98	0.99	0.99	0.98	0.94	0.96	0.95	0.96	0.96	0.92	0.96	0.95	0.97	0.97	0.97	0.98	0.69	0.93	0.96	0.91	0.95	0.95	0.94	0.92	0.79	0.85	0.91	0.88
ARID3A	0.76	0.53	0.94	0.96	0.97	0.97	0.99	1	0.98	0.98	0.98	0.99	0.99	0.99	0.99	0.99	0.99	0.98	0.98	0.98	0.96	0.97	0.99	0.99	0.99	0.96	0.98	0.98	0.98	0.95	0.94	0.96	0.97	0.97	0.94	0.97	0.96	0.72	0.94	0.96	0.91	0.96	0.96	0.94	0.93	0.85	0.9	0.93	0.89
ENOX1	0.72	0.47	0.96	0.97	0.98	0.97	0.99	0.98	1	0.99	0.99	0.99	1	0.99	0.99	0.99	0.98	0.99	0.99	0.98	0.96	0.99	0.99	0.99	0.98	0.95	0.97	0.96	0.97	0.96	0.93	0.98	0.96	0.96	0.96	0.96	0.97	0.7	0.95	0.98	0.94	0.97	0.97	0.96	0.94	0.84	0.88	0.94	0.91
U52111.1	0.72	0.46	0.94	0.96	0.98	0.97	0.99	0.98	0.99	1	0.99	0.99	0.99	0.99	0.99	0.99	0.98	0.98	0.97	0.98	0.95	0.98	0.98	0.98	0.98	0.94	0.96	0.95	0.96	0.97	0.94	0.97	0.95	0.95	0.95	0.96	0.98	0.7	0.95	0.96	0.91	0.96	0.96	0.94	0.94	0.81	0.86	0.92	0.89
AVIL	0.66	0.39	0.95	0.97	0.98	0.97	0.99	0.98	0.99	0.99	1	1	0.99	0.99	0.99	0.99	0.98	0.98	0.97	0.98	0.94	0.98	0.98	0.98	0.98	0.93	0.95	0.94	0.95	0.94	0.91	0.95	0.94	0.97	0.95	0.98	0.99	0.64	0.92	0.94	0.89	0.94	0.94	0.92	0.91	0.78	0.83	0.89	0.86
GREM1	0.7	0.45	0.96	0.97	0.98	0.97	0.99	0.99	0.99	0.99	1	1	1	0.99	1	0.99	0.99	0.99	0.98	0.98	0.96	0.98	0.99	0.99	0.98	0.95	0.97	0.96	0.96	0.96	0.93	0.97	0.95	0.96	0.96	0.97	0.98	0.68	0.94	0.96	0.92	0.96	0.96	0.94	0.93	0.81	0.86	0.92	0.89
NEDD4L	0.7	0.46	0.96	0.97	0.99	0.98	0.99	0.99	1	0.99	0.99	1	1	0.99	1	1	0.99	0.99	0.98	0.99	0.97	0.98	0.99	0.99	0.99	0.96	0.97	0.97	0.97	0.96	0.94	0.97	0.96	0.97	0.96	0.97	0.98	0.7	0.95	0.97	0.93	0.97	0.96	0.95	0.94	0.83	0.87	0.93	0.9
KANTR	0.68	0.43	0.94	0.96	0.98	0.97	0.99	0.99	0.99	0.99	0.99	0.99	0.99	1	1	0.99	0.99	0.99	0.98	0.99	0.96	0.97	0.99	0.99	0.98	0.95	0.96	0.96	0.96	0.95	0.94	0.96	0.96	0.97	0.95	0.98	0.98	0.68	0.93	0.95	0.9	0.95	0.95	0.93	0.92	0.82	0.86	0.91	0.87
AC007638.1	0.71	0.46	0.95	0.96	0.98	0.97	0.99	0.99	0.99	0.99	0.99	1	1	1	1	1	0.99	0.99	0.98	0.99	0.96	0.98	0.99	0.99	0.99	0.95	0.97	0.96	0.97	0.96	0.94	0.97	0.96	0.97	0.95	0.98	0.98	0.71	0.94	0.96	0.91	0.96	0.96	0.94	0.93	0.82	0.87	0.92	0.89
C1orf56	0.73	0.47	0.95	0.97	0.98	0.97	1	0.99	0.99	0.99	0.99	0.99	1	0.99	1	1	0.99	0.99	0.99	0.99	0.96	0.98	0.99	0.99	0.99	0.96	0.97	0.97	0.97	0.96	0.94	0.97	0.96	0.97	0.96	0.97	0.97	0.7	0.94	0.97	0.92	0.96	0.96	0.94	0.94	0.83	0.87	0.93	0.9
ZNF417	0.75	0.51	0.94	0.96	0.98	0.97	0.99	0.99	0.98	0.98	0.98	0.99	0.99	0.99	0.99	0.99	1	0.98	0.98	0.98	0.96	0.97	0.99	0.99	0.99	0.96	0.97	0.97	0.98	0.95	0.95	0.97	0.97	0.97	0.93	0.98	0.97	0.73	0.94	0.96	0.9	0.96	0.96	0.94	0.93	0.84	0.89	0.92	0.89
KAT6A	0.71	0.47	0.95	0.97	0.97	0.97	0.99	0.98	0.99	0.98	0.98	0.99	0.99	0.99	0.99	0.99	0.98	1	0.98	0.98	0.97	0.98	0.99	0.99	0.98	0.95	0.97	0.96	0.96	0.97	0.94	0.97	0.96	0.97	0.97	0.97	0.97	0.7	0.94	0.97	0.93	0.97	0.96	0.95	0.95	0.83	0.87	0.93	0.9
PCNX2	0.74	0.5	0.94	0.97	0.96	0.96	0.98	0.98	0.99	0.97	0.97	0.98	0.98	0.98	0.98	0.99	0.98	0.98	1	0.97	0.95	0.99	0.99	0.98	0.98	0.97	0.98	0.98	0.98	0.94	0.93	0.96	0.96	0.94	0.95	0.95	0.95	0.71	0.93	0.98	0.95	0.97	0.97	0.95	0.95	0.87	0.9	0.94	0.94
AC008124.1	0.71	0.47	0.93	0.95	0.97	0.96	0.98	0.98	0.98	0.98	0.98	0.98	0.99	0.99	0.99	0.99	0.98	0.98	0.97	1	0.97	0.97	0.98	0.98	0.98	0.96	0.97	0.96	0.97	0.94	0.95	0.97	0.97	0.97	0.94	0.97	0.97	0.72	0.93	0.95	0.9	0.95	0.94	0.93	0.93	0.84	0.89	0.93	0.88
PPM1N	0.71	0.51	0.92	0.93	0.95	0.95	0.95	0.96	0.96	0.95	0.94	0.96	0.97	0.96	0.96	0.96	0.96	0.97	0.95	0.97	1	0.94	0.96	0.97	0.96	0.95	0.96	0.96	0.96	0.94	0.96	0.97	0.95	0.94	0.92	0.93	0.93	0.72	0.93	0.95	0.91	0.95	0.94	0.93	0.91	0.86	0.9	0.93	0.89
KCNH2	0.72	0.46	0.96	0.99	0.98	0.98	0.98	0.97	0.99	0.98	0.98	0.98	0.98	0.97	0.98	0.98	0.97	0.98	0.99	0.97	0.94	1	0.99	0.98	0.98	0.96	0.97	0.97	0.97	0.93	0.92	0.95	0.95	0.94	0.94	0.94	0.96	0.7	0.93	0.98	0.95	0.97	0.97	0.94	0.95	0.84	0.88	0.93	0.94
AL157938.3	0.74	0.51	0.96	0.97	0.98	0.99	0.99	0.99	0.99	0.98	0.98	0.99	0.99	0.99	0.99	0.99	0.99	0.99	0.99	0.98	0.96	0.99	1	1	0.99	0.98	0.99	0.98	0.98	0.95	0.94	0.97	0.97	0.97	0.95	0.96	0.96	0.73	0.95	0.98	0.95	0.98	0.98	0.97	0.95	0.87	0.91	0.95	0.92
WAC-AS1	0.74	0.52	0.97	0.97	0.99	0.98	0.99	0.99	0.99	0.98	0.98	0.99	0.99	0.99	0.99	0.99	0.99	0.99	0.98	0.98	0.97	0.98	1	1	0.99	0.97	0.99	0.98	0.98	0.96	0.95	0.97	0.97	0.97	0.95	0.96	0.96	0.73	0.96	0.98	0.94	0.97	0.97	0.96	0.95	0.86	0.9	0.94	0.91
RIC8B	0.72	0.49	0.96	0.98	0.99	0.99	0.98	0.99	0.98	0.98	0.98	0.98	0.99	0.98	0.99	0.99	0.99	0.98	0.98	0.98	0.96	0.98	0.99	0.99	1	0.98	0.99	0.99	0.99	0.93	0.95	0.96	0.97	0.97	0.92	0.96	0.96	0.72	0.94	0.97	0.92	0.97	0.97	0.95	0.95	0.88	0.91	0.94	0.91
SYDE2	0.77	0.59	0.93	0.95	0.95	0.98	0.94	0.96	0.95	0.94	0.93	0.95	0.96	0.95	0.95	0.96	0.96	0.95	0.97	0.96	0.95	0.96	0.98	0.97	0.98	1	0.99	1	0.99	0.9	0.96	0.95	0.97	0.93	0.89	0.91	0.9	0.78	0.93	0.98	0.94	0.97	0.97	0.95	0.95	0.94	0.96	0.97	0.94
GPM6B	0.8	0.61	0.94	0.95	0.97	0.98	0.96	0.98	0.97	0.96	0.95	0.97	0.97	0.96	0.97	0.97	0.97	0.97	0.98	0.97	0.96	0.97	0.99	0.99	0.99	0.99	1	1	0.99	0.94	0.96	0.97	0.98	0.94	0.92	0.93	0.92	0.78	0.96	0.99	0.95	0.98	0.98	0.97	0.96	0.92	0.95	0.97	0.94
AC103702.2	0.8	0.6	0.93	0.95	0.96	0.97	0.95	0.98	0.96	0.95	0.94	0.96	0.97	0.96	0.96	0.97	0.97	0.96	0.98	0.96	0.96	0.97	0.98	0.98	0.99	1	1	1	1	0.92	0.96	0.96	0.98	0.94	0.91	0.92	0.91	0.79	0.94	0.98	0.95	0.97	0.97	0.96	0.95	0.93	0.96	0.97	0.94
SEZ6	0.79	0.59	0.92	0.95	0.96	0.97	0.96	0.98	0.97	0.96	0.95	0.96	0.97	0.96	0.97	0.97	0.98	0.96	0.98	0.97	0.96	0.97	0.98	0.98	0.99	0.99	0.99	1	1	0.92	0.96	0.96	0.98	0.94	0.9	0.93	0.92	0.78	0.93	0.98	0.94	0.97	0.97	0.95	0.95	0.93	0.96	0.96	0.95
AC087164.1	0.76	0.56	0.9	0.9	0.92	0.92	0.96	0.95	0.96	0.97	0.94	0.96	0.96	0.95	0.96	0.96	0.95	0.97	0.94	0.94	0.94	0.93	0.95	0.96	0.93	0.9	0.94	0.92	0.92	1	0.92	0.97	0.93	0.91	0.96	0.91	0.92	0.74	0.96	0.94	0.92	0.95	0.95	0.95	0.91	0.8	0.85	0.92	0.89
SCRG1	0.8	0.64	0.87	0.89	0.92	0.94	0.92	0.94	0.93	0.94	0.91	0.93	0.94	0.94	0.94	0.94	0.95	0.94	0.93	0.95	0.96	0.92	0.94	0.95	0.95	0.96	0.96	0.96	0.96	0.92	1	0.96	0.97	0.89	0.86	0.9	0.89	0.83	0.95	0.96	0.9	0.94	0.95	0.93	0.94	0.92	0.95	0.96	0.92
CELF4	0.75	0.57	0.91	0.92	0.94	0.95	0.96	0.96	0.98	0.97	0.95	0.97	0.97	0.96	0.97	0.97	0.97	0.97	0.96	0.97	0.97	0.95	0.97	0.97	0.96	0.95	0.97	0.96	0.96	0.97	0.96	1	0.97	0.92	0.93	0.93	0.93	0.75	0.97	0.97	0.93	0.97	0.97	0.97	0.94	0.88	0.91	0.96	0.92
ZNF268	0.81	0.64	0.89	0.92	0.94	0.96	0.95	0.97	0.96	0.95	0.94	0.95	0.96	0.96	0.96	0.96	0.97	0.96	0.96	0.97	0.95	0.95	0.97	0.97	0.97	0.97	0.98	0.98	0.98	0.93	0.97	0.97	1	0.93	0.89	0.93	0.92	0.79	0.96	0.96	0.91	0.97	0.97	0.96	0.95	0.92	0.95	0.96	0.93
KPNB1	0.64	0.4	0.96	0.96	0.98	0.97	0.97	0.97	0.96	0.95	0.97	0.96	0.97	0.97	0.97	0.97	0.97	0.97	0.94	0.97	0.94	0.94	0.97	0.97	0.97	0.93	0.94	0.94	0.94	0.91	0.89	0.92	0.93	1	0.93	0.97	0.97	0.64	0.9	0.92	0.87	0.92	0.9	0.89	0.9	0.77	0.82	0.86	0.82
SLC30A7	0.68	0.42	0.92	0.92	0.93	0.91	0.97	0.94	0.96	0.95	0.95	0.96	0.96	0.95	0.95	0.96	0.93	0.97	0.95	0.94	0.92	0.94	0.95	0.95	0.92	0.89	0.92	0.91	0.9	0.96	0.86	0.93	0.89	0.93	1	0.91	0.93	0.63	0.91	0.93	0.93	0.93	0.93	0.93	0.89	0.75	0.79	0.89	0.86
ZNF570	0.63	0.37	0.92	0.94	0.96	0.94	0.97	0.97	0.96	0.96	0.98	0.97	0.97	0.98	0.98	0.97	0.98	0.97	0.95	0.97	0.93	0.94	0.96	0.96	0.96	0.91	0.93	0.92	0.93	0.91	0.9	0.93	0.93	0.97	0.91	1	0.99	0.63	0.88	0.9	0.83	0.9	0.9	0.88	0.88	0.76	0.81	0.85	0.81
LINC01360	0.61	0.33	0.94	0.96	0.97	0.95	0.98	0.96	0.97	0.98	0.99	0.98	0.98	0.98	0.98	0.97	0.97	0.97	0.95	0.97	0.93	0.96	0.96	0.96	0.96	0.9	0.92	0.91	0.92	0.92	0.89	0.93	0.92	0.97	0.93	0.99	1	0.6	0.89	0.91	0.85	0.92	0.91	0.88	0.89	0.73	0.79	0.85	0.82
HAUS8	0.87	0.81	0.63	0.64	0.66	0.72	0.69	0.72	0.7	0.7	0.64	0.68	0.7	0.68	0.71	0.7	0.73	0.7	0.71	0.72	0.72	0.7	0.73	0.73	0.72	0.78	0.78	0.79	0.78	0.74	0.83	0.75	0.79	0.64	0.63	0.63	0.6	1	0.79	0.77	0.74	0.75	0.76	0.77	0.77	0.83	0.86	0.83	0.8
KCNQ1OT1	0.79	0.64	0.9	0.9	0.93	0.94	0.93	0.94	0.95	0.95	0.92	0.94	0.95	0.93	0.94	0.94	0.94	0.94	0.93	0.93	0.93	0.93	0.95	0.96	0.94	0.93	0.96	0.94	0.93	0.96	0.95	0.97	0.96	0.9	0.91	0.88	0.89	0.79	1	0.96	0.94	0.97	0.97	0.98	0.95	0.87	0.91	0.96	0.92
CEP104	0.78	0.58	0.94	0.96	0.96	0.97	0.96	0.96	0.98	0.96	0.94	0.96	0.97	0.95	0.96	0.97	0.96	0.97	0.98	0.95	0.95	0.98	0.98	0.98	0.97	0.98	0.99	0.98	0.98	0.94	0.96	0.97	0.96	0.92	0.93	0.9	0.91	0.77	0.96	1	0.98	0.99	0.99	0.97	0.98	0.91	0.93	0.98	0.97
FAM107A	0.78	0.59	0.91	0.92	0.9	0.93	0.91	0.91	0.94	0.91	0.89	0.92	0.93	0.9	0.91	0.92	0.9	0.93	0.95	0.9	0.91	0.95	0.95	0.94	0.92	0.94	0.95	0.95	0.94	0.92	0.9	0.93	0.91	0.87	0.93	0.83	0.85	0.74	0.94	0.98	1	0.97	0.97	0.97	0.96	0.89	0.9	0.97	0.97
CHST12	0.79	0.6	0.93	0.95	0.96	0.97	0.95	0.96	0.97	0.96	0.94	0.96	0.97	0.95	0.96	0.96	0.96	0.97	0.97	0.95	0.95	0.97	0.98	0.97	0.97	0.97	0.98	0.97	0.97	0.95	0.94	0.97	0.97	0.92	0.93	0.9	0.92	0.75	0.97	0.99	0.97	1	0.99	0.98	0.98	0.89	0.92	0.96	0.96
RGS16	0.79	0.6	0.92	0.94	0.95	0.96	0.95	0.96	0.97	0.96	0.94	0.96	0.96	0.95	0.96	0.96	0.96	0.96	0.97	0.94	0.94	0.97	0.98	0.97	0.97	0.97	0.98	0.97	0.97	0.95	0.95	0.97	0.97	0.9	0.93	0.9	0.91	0.76	0.97	0.99	0.97	0.99	1	0.99	0.97	0.91	0.93	0.98	0.96
NCALD	0.8	0.65	0.91	0.91	0.93	0.94	0.94	0.94	0.96	0.94	0.92	0.94	0.95	0.93	0.94	0.94	0.94	0.95	0.95	0.93	0.93	0.94	0.97	0.96	0.95	0.95	0.97	0.96	0.95	0.95	0.93	0.97	0.96	0.89	0.93	0.88	0.88	0.77	0.98	0.97	0.97	0.98	0.99	1	0.95	0.91	0.93	0.98	0.95
MGA	0.78	0.59	0.91	0.95	0.93	0.95	0.92	0.93	0.94	0.94	0.91	0.93	0.94	0.92	0.93	0.94	0.93	0.95	0.95	0.93	0.91	0.95	0.95	0.95	0.95	0.95	0.96	0.95	0.95	0.91	0.94	0.94	0.95	0.9	0.89	0.88	0.89	0.77	0.95	0.98	0.96	0.98	0.97	0.95	1	0.89	0.91	0.96	0.96
LDB3	0.83	0.75	0.77	0.8	0.81	0.86	0.79	0.85	0.84	0.81	0.78	0.81	0.83	0.82	0.82	0.83	0.84	0.83	0.87	0.84	0.86	0.84	0.87	0.86	0.88	0.94	0.92	0.93	0.93	0.8	0.92	0.88	0.92	0.77	0.75	0.76	0.73	0.83	0.87	0.91	0.89	0.89	0.91	0.91	0.89	1	0.99	0.96	0.93
SCN11A	0.85	0.75	0.81	0.84	0.85	0.9	0.85	0.9	0.88	0.86	0.83	0.86	0.87	0.86	0.87	0.87	0.89	0.87	0.9	0.89	0.9	0.88	0.91	0.9	0.91	0.96	0.95	0.96	0.96	0.85	0.95	0.91	0.95	0.82	0.79	0.81	0.79	0.86	0.91	0.93	0.9	0.92	0.93	0.93	0.91	0.99	1	0.97	0.94
PDGFRA	0.83	0.68	0.87	0.89	0.9	0.93	0.91	0.93	0.94	0.92	0.89	0.92	0.93	0.91	0.92	0.93	0.92	0.93	0.94	0.93	0.93	0.93	0.95	0.94	0.94	0.97	0.97	0.97	0.96	0.92	0.96	0.96	0.96	0.86	0.89	0.85	0.85	0.83	0.96	0.98	0.97	0.96	0.98	0.98	0.96	0.96	0.97	1	0.97
AL731577.1	0.83	0.66	0.85	0.9	0.87	0.9	0.88	0.89	0.91	0.89	0.86	0.89	0.9	0.87	0.89	0.9	0.89	0.9	0.94	0.88	0.89	0.94	0.92	0.91	0.91	0.94	0.94	0.94	0.95	0.89	0.92	0.92	0.93	0.82	0.86	0.81	0.82	0.8	0.92	0.97	0.97	0.96	0.96	0.95	0.96	0.93	0.94	0.97	1
AP000253.1	0.83	0.7	0.85	0.88	0.87	0.92	0.86	0.9	0.89	0.87	0.84	0.87	0.89	0.87	0.88	0.88	0.89	0.88	0.92	0.88	0.89	0.91	0.92	0.91	0.92	0.97	0.96	0.97	0.96	0.85	0.93	0.9	0.94	0.83	0.82	0.81	0.8	0.82	0.9	0.95	0.94	0.93	0.95	0.94	0.93	0.98	0.98	0.97	0.96
AL035078.1	0.83	0.68	0.88	0.91	0.91	0.95	0.9	0.93	0.93	0.92	0.89	0.92	0.93	0.91	0.92	0.92	0.92	0.92	0.95	0.92	0.93	0.94	0.95	0.94	0.95	0.98	0.98	0.98	0.97	0.9	0.96	0.95	0.97	0.87	0.86	0.85	0.85	0.82	0.95	0.98	0.96	0.97	0.97	0.97	0.96	0.96	0.97	0.98	0.97
GTF2IRD1	0.85	0.74	0.79	0.82	0.84	0.87	0.84	0.87	0.88	0.87	0.83	0.85	0.87	0.85	0.87	0.87	0.88	0.88	0.87	0.88	0.9	0.86	0.88	0.88	0.88	0.91	0.91	0.91	0.91	0.9	0.95	0.93	0.94	0.8	0.81	0.8	0.79	0.87	0.94	0.92	0.89	0.93	0.93	0.92	0.92	0.92	0.94	0.95	0.92
PLAG1	0.88	0.75	0.79	0.85	0.84	0.88	0.85	0.88	0.88	0.87	0.83	0.86	0.87	0.85	0.87	0.87	0.88	0.88	0.91	0.87	0.87	0.89	0.9	0.89	0.89	0.93	0.93	0.93	0.93	0.88	0.94	0.92	0.94	0.79	0.82	0.79	0.79	0.86	0.93	0.94	0.93	0.94	0.94	0.94	0.95	0.95	0.96	0.97	0.98
DHX33	0.86	0.72	0.83	0.85	0.86	0.89	0.87	0.89	0.91	0.9	0.85	0.88	0.89	0.87	0.89	0.89	0.89	0.9	0.91	0.89	0.9	0.9	0.92	0.91	0.9	0.93	0.94	0.94	0.93	0.91	0.95	0.95	0.94	0.82	0.87	0.81	0.81	0.86	0.95	0.96	0.95	0.95	0.96	0.96	0.95	0.94	0.95	0.99	0.96
DST	0.85	0.72	0.84	0.85	0.87	0.9	0.89	0.91	0.92	0.91	0.87	0.9	0.91	0.89	0.9	0.91	0.9	0.91	0.92	0.89	0.91	0.9	0.93	0.93	0.91	0.93	0.95	0.94	0.93	0.94	0.94	0.95	0.95	0.83	0.89	0.83	0.83	0.81	0.96	0.96	0.96	0.95	0.97	0.98	0.93	0.92	0.94	0.98	0.95
FEM1A	0.86	0.73	0.83	0.86	0.88	0.9	0.89	0.91	0.93	0.92	0.88	0.91	0.91	0.89	0.91	0.91	0.91	0.91	0.93	0.9	0.91	0.91	0.93	0.93	0.91	0.94	0.95	0.94	0.94	0.93	0.95	0.96	0.96	0.83	0.87	0.84	0.84	0.82	0.96	0.96	0.95	0.96	0.98	0.98	0.95	0.94	0.95	0.98	0.97
LYRM4	0.85	0.69	0.87	0.89	0.91	0.93	0.92	0.94	0.95	0.94	0.91	0.93	0.94	0.92	0.93	0.94	0.94	0.94	0.94	0.93	0.93	0.93	0.95	0.95	0.94	0.95	0.97	0.96	0.96	0.95	0.96	0.97	0.97	0.88	0.91	0.87	0.87	0.8	0.97	0.97	0.96	0.98	0.98	0.99	0.95	0.92	0.95	0.98	0.95
LPAR4	0.84	0.69	0.87	0.88	0.89	0.92	0.91	0.92	0.94	0.93	0.89	0.92	0.93	0.91	0.92	0.92	0.92	0.93	0.94	0.92	0.93	0.92	0.94	0.94	0.93	0.95	0.96	0.96	0.95	0.94	0.96	0.96	0.95	0.86	0.9	0.85	0.85	0.81	0.97	0.97	0.97	0.97	0.98	0.98	0.95	0.94	0.95	0.99	0.96
KLHL7	0.86	0.7	0.85	0.89	0.88	0.92	0.9	0.92	0.93	0.91	0.88	0.91	0.92	0.9	0.91	0.92	0.92	0.92	0.94	0.91	0.93	0.93	0.94	0.93	0.93	0.96	0.96	0.96	0.96	0.92	0.96	0.96	0.96	0.84	0.87	0.85	0.84	0.83	0.95	0.97	0.95	0.97	0.97	0.96	0.95	0.95	0.96	0.98	0.98
CACNA1A	0.83	0.68	0.86	0.89	0.89	0.91	0.91	0.92	0.94	0.92	0.89	0.91	0.92	0.9	0.91	0.92	0.91	0.93	0.95	0.9	0.91	0.94	0.94	0.94	0.92	0.94	0.96	0.95	0.95	0.93	0.92	0.95	0.94	0.85	0.91	0.84	0.84	0.78	0.95	0.97	0.98	0.97	0.98	0.98	0.96	0.92	0.93	0.98	0.98
DPP6	0.81	0.63	0.82	0.9	0.86	0.89	0.88	0.89	0.91	0.9	0.87	0.89	0.89	0.88	0.9	0.9	0.9	0.9	0.94	0.9	0.87	0.93	0.91	0.9	0.91	0.92	0.92	0.93	0.94	0.88	0.93	0.91	0.93	0.81	0.85	0.83	0.84	0.81	0.9	0.95	0.93	0.94	0.94	0.92	0.95	0.9	0.92	0.95	0.97
DDX52	0.88	0.78	0.8	0.81	0.84	0.87	0.86	0.89	0.88	0.87	0.83	0.86	0.87	0.86	0.87	0.88	0.89	0.88	0.89	0.88	0.88	0.86	0.9	0.9	0.88	0.91	0.93	0.92	0.92	0.9	0.94	0.92	0.94	0.82	0.85	0.81	0.79	0.87	0.94	0.92	0.91	0.92	0.93	0.95	0.93	0.93	0.95	0.96	0.92
SCYL3	0.78	0.64	0.92	0.91	0.93	0.96	0.9	0.92	0.93	0.91	0.89	0.91	0.93	0.89	0.91	0.92	0.92	0.91	0.92	0.9	0.91	0.92	0.95	0.95	0.94	0.95	0.96	0.95	0.94	0.9	0.91	0.94	0.95	0.9	0.87	0.85	0.86	0.75	0.96	0.95	0.94	0.96	0.96	0.97	0.95	0.9	0.92	0.95	0.92
RDH11	0.79	0.63	0.93	0.91	0.94	0.96	0.92	0.92	0.94	0.94	0.91	0.93	0.94	0.91	0.93	0.93	0.93	0.93	0.92	0.92	0.92	0.93	0.95	0.96	0.94	0.95	0.97	0.95	0.94	0.93	0.94	0.95	0.95	0.89	0.89	0.87	0.87	0.81	0.98	0.97	0.95	0.97	0.97	0.98	0.96	0.9	0.92	0.96	0.93
PDE11A	0.78	0.6	0.95	0.94	0.96	0.98	0.93	0.95	0.95	0.94	0.92	0.94	0.96	0.93	0.94	0.95	0.94	0.95	0.95	0.94	0.95	0.96	0.97	0.97	0.97	0.99	0.99	0.98	0.97	0.91	0.94	0.95	0.96	0.92	0.9	0.89	0.89	0.77	0.95	0.98	0.96	0.97	0.98	0.97	0.96	0.93	0.95	0.97	0.94
SEMA3E	0.75	0.58	0.93	0.94	0.93	0.96	0.9	0.92	0.93	0.91	0.89	0.91	0.93	0.9	0.91	0.92	0.92	0.92	0.94	0.91	0.92	0.95	0.95	0.95	0.95	0.98	0.97	0.97	0.96	0.88	0.92	0.93	0.94	0.89	0.87	0.85	0.86	0.75	0.93	0.97	0.96	0.97	0.96	0.95	0.96	0.93	0.94	0.96	0.96
GABBR2	0.78	0.75	0.7	0.72	0.72	0.79	0.68	0.74	0.72	0.69	0.65	0.69	0.72	0.7	0.71	0.72	0.73	0.71	0.76	0.73	0.76	0.75	0.77	0.77	0.79	0.88	0.85	0.86	0.85	0.67	0.83	0.76	0.83	0.68	0.63	0.63	0.6	0.8	0.78	0.83	0.82	0.8	0.81	0.82	0.82	0.97	0.95	0.88	0.86
AC097376.2	0.81	0.73	0.83	0.83	0.85	0.89	0.81	0.85	0.85	0.83	0.79	0.83	0.85	0.82	0.83	0.84	0.84	0.85	0.87	0.85	0.86	0.86	0.88	0.88	0.89	0.94	0.93	0.93	0.92	0.83	0.91	0.89	0.92	0.81	0.79	0.76	0.75	0.83	0.91	0.92	0.92	0.92	0.92	0.93	0.92	0.97	0.97	0.96	0.93
EPHB4	0.83	0.73	0.81	0.82	0.85	0.89	0.82	0.85	0.85	0.85	0.81	0.83	0.85	0.82	0.85	0.84	0.86	0.84	0.85	0.85	0.85	0.85	0.87	0.87	0.88	0.92	0.92	0.91	0.91	0.84	0.94	0.89	0.92	0.79	0.75	0.77	0.77	0.9	0.92	0.92	0.87	0.91	0.92	0.91	0.92	0.93	0.95	0.94	0.91
STPG1	0.79	0.79	0.53	0.56	0.6	0.65	0.61	0.66	0.65	0.67	0.6	0.63	0.64	0.62	0.65	0.64	0.66	0.65	0.64	0.67	0.63	0.62	0.66	0.66	0.66	0.69	0.71	0.7	0.7	0.7	0.78	0.72	0.75	0.57	0.55	0.59	0.57	0.84	0.77	0.71	0.66	0.72	0.72	0.74	0.73	0.76	0.79	0.76	0.73
LINC00574	0.83	0.77	0.68	0.71	0.74	0.79	0.75	0.79	0.79	0.8	0.74	0.77	0.78	0.77	0.79	0.77	0.8	0.78	0.77	0.8	0.79	0.76	0.79	0.8	0.79	0.82	0.84	0.83	0.83	0.82	0.91	0.84	0.86	0.7	0.69	0.72	0.71	0.9	0.88	0.84	0.79	0.84	0.85	0.85	0.85	0.86	0.89	0.89	0.85
LINC01405	0.84	0.81	0.63	0.65	0.67	0.74	0.67	0.71	0.72	0.72	0.65	0.7	0.71	0.68	0.71	0.7	0.74	0.71	0.72	0.72	0.76	0.71	0.74	0.74	0.73	0.8	0.79	0.79	0.79	0.76	0.86	0.81	0.82	0.61	0.63	0.62	0.6	0.87	0.83	0.81	0.78	0.81	0.83	0.82	0.81	0.89	0.88	0.87	0.85
AC007114.2	0.88	0.8	0.72	0.74	0.76	0.82	0.77	0.81	0.81	0.8	0.75	0.79	0.8	0.78	0.8	0.8	0.82	0.8	0.81	0.81	0.83	0.8	0.83	0.82	0.82	0.87	0.87	0.87	0.87	0.84	0.91	0.87	0.9	0.72	0.74	0.72	0.71	0.9	0.9	0.88	0.86	0.88	0.89	0.89	0.88	0.93	0.93	0.93	0.9
GPM6A	0.88	0.83	0.7	0.73	0.75	0.8	0.75	0.79	0.8	0.8	0.73	0.77	0.78	0.75	0.78	0.78	0.8	0.79	0.8	0.79	0.8	0.78	0.81	0.81	0.8	0.85	0.86	0.85	0.84	0.83	0.9	0.87	0.88	0.7	0.73	0.69	0.68	0.89	0.9	0.87	0.85	0.88	0.88	0.89	0.89	0.91	0.92	0.93	0.9
SDCCAG8	0.89	0.81	0.62	0.7	0.67	0.73	0.69	0.74	0.75	0.72	0.67	0.71	0.72	0.69	0.72	0.73	0.74	0.74	0.78	0.73	0.73	0.76	0.76	0.74	0.74	0.8	0.8	0.8	0.81	0.75	0.82	0.8	0.83	0.62	0.67	0.63	0.63	0.81	0.81	0.82	0.83	0.84	0.83	0.83	0.84	0.89	0.88	0.88	0.91
MUC20	0.84	0.74	0.73	0.74	0.77	0.8	0.78	0.79	0.83	0.82	0.76	0.8	0.81	0.78	0.8	0.8	0.8	0.81	0.81	0.8	0.81	0.8	0.83	0.82	0.8	0.84	0.85	0.83	0.83	0.85	0.88	0.89	0.88	0.71	0.78	0.71	0.72	0.81	0.92	0.87	0.88	0.89	0.9	0.91	0.88	0.87	0.87	0.93	0.89
APOPT1	0.81	0.75	0.67	0.7	0.68	0.74	0.68	0.7	0.75	0.72	0.66	0.7	0.72	0.68	0.7	0.71	0.71	0.73	0.76	0.7	0.74	0.76	0.75	0.74	0.73	0.8	0.8	0.79	0.79	0.77	0.82	0.81	0.8	0.61	0.7	0.59	0.6	0.79	0.84	0.85	0.88	0.84	0.85	0.86	0.86	0.89	0.86	0.9	0.92
RPS6KA5	0.81	0.75	0.68	0.72	0.71	0.77	0.69	0.71	0.76	0.74	0.68	0.71	0.73	0.68	0.72	0.72	0.73	0.73	0.76	0.71	0.72	0.76	0.76	0.75	0.75	0.81	0.8	0.79	0.79	0.75	0.81	0.8	0.82	0.64	0.68	0.62	0.64	0.78	0.86	0.84	0.85	0.86	0.85	0.86	0.88	0.87	0.85	0.88	0.9
SPG7	0.83	0.73	0.77	0.82	0.82	0.86	0.79	0.82	0.84	0.82	0.78	0.81	0.82	0.79	0.81	0.81	0.83	0.81	0.85	0.81	0.81	0.85	0.85	0.84	0.85	0.9	0.89	0.88	0.89	0.8	0.89	0.87	0.9	0.74	0.73	0.74	0.75	0.8	0.9	0.9	0.88	0.91	0.91	0.9	0.92	0.92	0.92	0.92	0.93
WDR66	0.83	0.69	0.85	0.9	0.89	0.93	0.87	0.9	0.91	0.9	0.86	0.89	0.9	0.87	0.89	0.9	0.91	0.89	0.92	0.89	0.89	0.92	0.92	0.92	0.92	0.95	0.95	0.94	0.95	0.88	0.94	0.93	0.95	0.84	0.83	0.82	0.83	0.81	0.95	0.96	0.93	0.97	0.96	0.95	0.97	0.94	0.95	0.96	0.97
SLC4A1	0.88	0.75	0.8	0.83	0.83	0.87	0.82	0.85	0.87	0.85	0.8	0.84	0.85	0.82	0.84	0.85	0.85	0.85	0.88	0.84	0.85	0.87	0.88	0.87	0.87	0.91	0.92	0.91	0.9	0.86	0.91	0.9	0.91	0.77	0.81	0.75	0.76	0.83	0.93	0.94	0.93	0.94	0.93	0.93	0.94	0.93	0.93	0.96	0.96
HS3ST1	0.85	0.75	0.8	0.79	0.82	0.87	0.8	0.82	0.84	0.84	0.78	0.81	0.84	0.8	0.82	0.83	0.83	0.83	0.83	0.82	0.82	0.83	0.86	0.86	0.84	0.88	0.89	0.87	0.87	0.85	0.9	0.88	0.9	0.77	0.78	0.74	0.75	0.87	0.94	0.9	0.89	0.91	0.91	0.92	0.92	0.9	0.91	0.93	0.9
LINC02227	0.82	0.78	0.72	0.71	0.74	0.8	0.71	0.74	0.77	0.75	0.69	0.73	0.75	0.71	0.74	0.74	0.75	0.74	0.75	0.74	0.75	0.76	0.78	0.78	0.77	0.84	0.84	0.82	0.81	0.76	0.85	0.82	0.84	0.67	0.68	0.64	0.64	0.83	0.88	0.85	0.85	0.85	0.86	0.88	0.86	0.9	0.89	0.9	0.87
SEZ6L2	0.8	0.69	0.77	0.83	0.79	0.82	0.79	0.8	0.82	0.81	0.77	0.8	0.8	0.76	0.79	0.8	0.8	0.8	0.85	0.76	0.76	0.86	0.83	0.82	0.81	0.84	0.86	0.85	0.85	0.81	0.82	0.83	0.84	0.71	0.77	0.7	0.72	0.74	0.86	0.89	0.9	0.9	0.9	0.88	0.9	0.83	0.85	0.88	0.94
ZC3HAV1	0.79	0.64	0.81	0.88	0.87	0.89	0.89	0.92	0.9	0.9	0.88	0.89	0.91	0.9	0.91	0.9	0.93	0.92	0.93	0.92	0.91	0.9	0.91	0.91	0.92	0.93	0.93	0.93	0.94	0.88	0.94	0.94	0.97	0.87	0.84	0.89	0.87	0.76	0.9	0.91	0.87	0.93	0.92	0.91	0.93	0.9	0.92	0.93	0.91
PAG1	0.76	0.64	0.67	0.72	0.69	0.7	0.72	0.73	0.75	0.72	0.68	0.71	0.73	0.68	0.71	0.74	0.72	0.77	0.78	0.72	0.71	0.75	0.75	0.75	0.71	0.74	0.76	0.75	0.74	0.78	0.72	0.79	0.76	0.69	0.78	0.65	0.66	0.64	0.79	0.79	0.84	0.82	0.79	0.82	0.83	0.74	0.74	0.81	0.83
PAAF1	0.68	0.56	0.53	0.68	0.6	0.65	0.61	0.65	0.65	0.64	0.61	0.63	0.63	0.62	0.65	0.65	0.67	0.65	0.72	0.67	0.63	0.7	0.66	0.64	0.68	0.72	0.69	0.71	0.74	0.61	0.74	0.68	0.73	0.56	0.55	0.6	0.59	0.73	0.65	0.72	0.68	0.73	0.7	0.66	0.77	0.77	0.76	0.74	0.81
Z97200.1	0.69	0.79	0.35	0.4	0.4	0.5	0.37	0.47	0.42	0.39	0.35	0.4	0.42	0.41	0.42	0.42	0.46	0.42	0.49	0.46	0.51	0.44	0.49	0.47	0.51	0.64	0.59	0.62	0.61	0.4	0.62	0.51	0.62	0.37	0.31	0.35	0.29	0.69	0.52	0.56	0.56	0.54	0.56	0.57	0.57	0.85	0.79	0.68	0.65
CCDC190	0.65	0.71	0.43	0.44	0.44	0.53	0.42	0.5	0.48	0.44	0.39	0.45	0.47	0.46	0.46	0.47	0.48	0.47	0.54	0.48	0.55	0.5	0.54	0.52	0.54	0.67	0.63	0.65	0.64	0.46	0.63	0.55	0.6	0.39	0.41	0.37	0.32	0.67	0.54	0.61	0.64	0.56	0.62	0.63	0.57	0.86	0.8	0.72	0.7
ZFYVE28	0.76	0.73	0.6	0.66	0.67	0.73	0.64	0.73	0.67	0.64	0.62	0.65	0.68	0.67	0.68	0.68	0.72	0.68	0.72	0.72	0.73	0.68	0.72	0.72	0.76	0.84	0.79	0.82	0.82	0.61	0.8	0.72	0.82	0.67	0.56	0.65	0.59	0.75	0.7	0.75	0.71	0.74	0.75	0.74	0.76	0.93	0.91	0.82	0.78
TRIM13	0.76	0.79	0.58	0.58	0.6	0.67	0.55	0.6	0.62	0.6	0.53	0.57	0.61	0.55	0.58	0.59	0.6	0.6	0.61	0.6	0.62	0.61	0.64	0.64	0.64	0.72	0.71	0.69	0.68	0.62	0.73	0.69	0.73	0.55	0.53	0.48	0.48	0.77	0.77	0.72	0.73	0.74	0.73	0.75	0.77	0.83	0.8	0.79	0.76
ITGA11	0.67	0.7	0.57	0.56	0.59	0.67	0.5	0.55	0.56	0.55	0.5	0.53	0.56	0.52	0.54	0.55	0.57	0.54	0.55	0.57	0.57	0.57	0.6	0.6	0.62	0.71	0.68	0.67	0.66	0.53	0.71	0.61	0.68	0.53	0.42	0.47	0.46	0.78	0.69	0.66	0.62	0.66	0.66	0.67	0.7	0.79	0.78	0.72	0.68
CD22	0.76	0.72	0.8	0.79	0.82	0.87	0.77	0.8	0.79	0.79	0.75	0.78	0.8	0.77	0.79	0.79	0.81	0.79	0.79	0.79	0.79	0.8	0.83	0.84	0.84	0.88	0.88	0.86	0.85	0.78	0.87	0.83	0.87	0.79	0.71	0.72	0.71	0.84	0.89	0.86	0.83	0.87	0.86	0.87	0.89	0.87	0.89	0.88	0.84
ADAM12	0.76	0.72	0.8	0.78	0.83	0.87	0.77	0.81	0.81	0.81	0.77	0.79	0.82	0.78	0.8	0.8	0.82	0.79	0.79	0.8	0.81	0.8	0.84	0.84	0.84	0.88	0.88	0.86	0.85	0.8	0.87	0.86	0.89	0.78	0.71	0.75	0.74	0.81	0.91	0.86	0.82	0.88	0.88	0.89	0.87	0.89	0.9	0.89	0.84
SLIT3	0.68	0.67	0.74	0.69	0.73	0.78	0.66	0.68	0.7	0.69	0.65	0.67	0.7	0.65	0.68	0.68	0.7	0.68	0.66	0.67	0.72	0.69	0.72	0.73	0.72	0.76	0.76	0.74	0.72	0.71	0.77	0.74	0.75	0.67	0.6	0.6	0.61	0.74	0.83	0.77	0.74	0.79	0.77	0.78	0.8	0.76	0.77	0.77	0.74
MVP	0.78	0.79	0.69	0.65	0.67	0.74	0.63	0.69	0.65	0.62	0.58	0.62	0.66	0.61	0.63	0.66	0.66	0.65	0.66	0.65	0.69	0.66	0.71	0.71	0.7	0.78	0.77	0.77	0.75	0.65	0.72	0.67	0.74	0.67	0.61	0.55	0.53	0.79	0.76	0.74	0.76	0.75	0.73	0.76	0.74	0.83	0.83	0.78	0.74
NPAS3	0.59	0.37	0.87	0.93	0.9	0.91	0.85	0.85	0.87	0.87	0.87	0.86	0.87	0.85	0.87	0.87	0.86	0.86	0.87	0.87	0.82	0.9	0.87	0.86	0.89	0.88	0.86	0.86	0.88	0.78	0.85	0.83	0.85	0.86	0.76	0.84	0.86	0.67	0.83	0.88	0.81	0.88	0.85	0.8	0.9	0.76	0.79	0.82	0.84
CCDC170	0.67	0.48	0.92	0.94	0.92	0.95	0.85	0.87	0.87	0.86	0.86	0.86	0.88	0.85	0.86	0.87	0.87	0.86	0.89	0.86	0.84	0.91	0.9	0.89	0.92	0.93	0.91	0.91	0.91	0.78	0.85	0.84	0.88	0.87	0.78	0.82	0.84	0.69	0.86	0.91	0.87	0.91	0.89	0.86	0.93	0.85	0.86	0.87	0.88
AC006480.2	0.68	0.56	0.89	0.86	0.87	0.92	0.79	0.82	0.82	0.8	0.79	0.8	0.83	0.79	0.81	0.81	0.82	0.81	0.82	0.81	0.82	0.84	0.86	0.86	0.87	0.91	0.89	0.88	0.87	0.75	0.82	0.81	0.85	0.84	0.74	0.75	0.76	0.71	0.85	0.88	0.86	0.87	0.86	0.86	0.89	0.86	0.87	0.86	0.84
IL23R	0.71	0.53	0.96	0.93	0.95	0.97	0.9	0.91	0.92	0.9	0.9	0.91	0.93	0.9	0.91	0.91	0.91	0.9	0.91	0.89	0.89	0.93	0.94	0.94	0.95	0.95	0.95	0.95	0.93	0.86	0.89	0.89	0.91	0.92	0.85	0.86	0.87	0.74	0.91	0.94	0.91	0.93	0.93	0.92	0.92	0.86	0.89	0.9	0.88
GLIDR	0.68	0.49	0.98	0.95	0.97	0.98	0.92	0.92	0.93	0.92	0.92	0.93	0.94	0.92	0.92	0.93	0.92	0.93	0.92	0.91	0.92	0.94	0.95	0.96	0.96	0.96	0.96	0.94	0.93	0.88	0.9	0.91	0.91	0.93	0.87	0.88	0.89	0.71	0.93	0.95	0.92	0.94	0.94	0.93	0.93	0.85	0.87	0.91	0.88
PPP1R2	0.67	0.48	0.94	0.94	0.94	0.95	0.88	0.89	0.89	0.87	0.87	0.88	0.9	0.88	0.88	0.9	0.89	0.89	0.9	0.88	0.87	0.91	0.92	0.92	0.93	0.94	0.93	0.92	0.92	0.81	0.85	0.86	0.9	0.92	0.83	0.86	0.86	0.67	0.87	0.91	0.88	0.91	0.89	0.88	0.92	0.84	0.86	0.87	0.85
MORC2-AS1	0.59	0.47	0.71	0.78	0.71	0.77	0.62	0.66	0.66	0.64	0.63	0.64	0.66	0.63	0.64	0.66	0.67	0.65	0.72	0.64	0.64	0.74	0.71	0.69	0.74	0.79	0.74	0.75	0.76	0.54	0.68	0.64	0.72	0.64	0.53	0.59	0.61	0.58	0.65	0.75	0.73	0.75	0.73	0.68	0.79	0.78	0.76	0.72	0.79
TRIM56	0.6	0.48	0.78	0.79	0.81	0.8	0.78	0.8	0.78	0.79	0.79	0.79	0.8	0.76	0.78	0.78	0.8	0.8	0.76	0.78	0.74	0.77	0.79	0.8	0.78	0.75	0.78	0.75	0.75	0.78	0.74	0.79	0.81	0.82	0.74	0.77	0.79	0.53	0.83	0.76	0.72	0.83	0.78	0.78	0.82	0.63	0.67	0.71	0.7
LCOR	0.62	0.67	0.51	0.49	0.54	0.56	0.49	0.52	0.54	0.53	0.47	0.5	0.53	0.47	0.5	0.51	0.52	0.52	0.51	0.49	0.52	0.51	0.55	0.55	0.52	0.56	0.59	0.55	0.53	0.56	0.57	0.62	0.63	0.49	0.49	0.44	0.45	0.51	0.71	0.59	0.61	0.65	0.63	0.68	0.65	0.62	0.6	0.64	0.59
TBC1D17	0.65	0.78	0.31	0.31	0.33	0.41	0.27	0.33	0.35	0.32	0.24	0.29	0.33	0.27	0.3	0.32	0.33	0.33	0.35	0.33	0.39	0.34	0.38	0.38	0.37	0.49	0.47	0.45	0.44	0.37	0.5	0.44	0.5	0.28	0.28	0.2	0.2	0.6	0.55	0.48	0.52	0.51	0.49	0.53	0.54	0.67	0.62	0.58	0.55
SLC35B1	0.65	0.76	0.28	0.33	0.31	0.38	0.28	0.33	0.36	0.33	0.25	0.3	0.33	0.27	0.31	0.33	0.33	0.34	0.39	0.33	0.37	0.37	0.38	0.37	0.36	0.47	0.45	0.44	0.44	0.39	0.48	0.46	0.49	0.25	0.31	0.19	0.2	0.58	0.55	0.49	0.56	0.53	0.51	0.55	0.57	0.65	0.59	0.59	0.62
DUSP18	0.56	0.62	0.24	0.31	0.25	0.32	0.21	0.24	0.3	0.27	0.2	0.24	0.27	0.19	0.24	0.25	0.25	0.27	0.33	0.24	0.26	0.34	0.31	0.29	0.29	0.39	0.37	0.35	0.36	0.31	0.38	0.37	0.4	0.15	0.23	0.12	0.16	0.48	0.46	0.43	0.49	0.47	0.44	0.45	0.52	0.54	0.49	0.5	0.58
SLC35E3	0.79	0.73	0.61	0.66	0.67	0.69	0.68	0.7	0.74	0.73	0.67	0.7	0.71	0.67	0.7	0.7	0.71	0.72	0.73	0.69	0.69	0.72	0.72	0.71	0.7	0.73	0.75	0.73	0.73	0.76	0.77	0.8	0.8	0.61	0.68	0.63	0.64	0.7	0.83	0.78	0.79	0.82	0.81	0.82	0.82	0.78	0.78	0.83	0.83
AGMAT	0.76	0.75	0.53	0.53	0.57	0.61	0.6	0.61	0.65	0.65	0.58	0.62	0.63	0.58	0.62	0.61	0.63	0.63	0.62	0.61	0.62	0.6	0.64	0.64	0.6	0.63	0.67	0.64	0.64	0.73	0.72	0.74	0.72	0.51	0.61	0.54	0.55	0.71	0.8	0.69	0.71	0.73	0.75	0.78	0.73	0.71	0.71	0.77	0.74
NFATC3	0.71	0.75	0.38	0.42	0.42	0.46	0.44	0.47	0.52	0.5	0.41	0.46	0.48	0.42	0.46	0.47	0.47	0.5	0.51	0.47	0.49	0.49	0.5	0.49	0.46	0.52	0.54	0.52	0.51	0.59	0.58	0.61	0.59	0.36	0.5	0.36	0.37	0.61	0.67	0.59	0.65	0.64	0.63	0.66	0.65	0.65	0.62	0.68	0.68
C20orf96	0.69	0.64	0.59	0.59	0.61	0.63	0.65	0.64	0.7	0.69	0.62	0.66	0.68	0.63	0.66	0.66	0.65	0.7	0.67	0.67	0.69	0.65	0.67	0.68	0.63	0.65	0.68	0.66	0.65	0.78	0.72	0.79	0.72	0.59	0.72	0.58	0.6	0.64	0.81	0.73	0.78	0.77	0.76	0.79	0.76	0.69	0.69	0.79	0.76
CPEB1	0.78	0.89	0.38	0.4	0.42	0.5	0.43	0.49	0.49	0.48	0.39	0.45	0.47	0.43	0.46	0.46	0.48	0.48	0.5	0.49	0.55	0.48	0.51	0.51	0.5	0.61	0.6	0.6	0.59	0.57	0.67	0.61	0.63	0.36	0.44	0.34	0.32	0.81	0.67	0.62	0.65	0.62	0.64	0.67	0.63	0.79	0.77	0.74	0.71
RASAL2	0.81	0.78	0.47	0.56	0.52	0.59	0.53	0.57	0.6	0.57	0.5	0.55	0.57	0.53	0.56	0.57	0.58	0.58	0.63	0.57	0.6	0.62	0.61	0.59	0.6	0.68	0.66	0.67	0.68	0.61	0.72	0.67	0.7	0.45	0.52	0.45	0.46	0.78	0.7	0.71	0.73	0.72	0.72	0.71	0.75	0.82	0.79	0.79	0.82
TYW5	0.78	0.86	0.42	0.44	0.46	0.53	0.46	0.52	0.53	0.5	0.43	0.48	0.51	0.47	0.5	0.5	0.52	0.52	0.55	0.52	0.55	0.51	0.55	0.55	0.54	0.64	0.63	0.63	0.62	0.57	0.67	0.64	0.67	0.41	0.47	0.4	0.37	0.74	0.68	0.64	0.68	0.65	0.66	0.71	0.66	0.82	0.78	0.76	0.73
SAMMSON	0.75	0.77	0.51	0.54	0.53	0.6	0.53	0.56	0.6	0.57	0.5	0.55	0.57	0.52	0.55	0.57	0.57	0.61	0.61	0.57	0.64	0.59	0.61	0.61	0.58	0.67	0.66	0.66	0.65	0.66	0.68	0.68	0.67	0.49	0.59	0.43	0.43	0.72	0.72	0.71	0.78	0.73	0.72	0.74	0.73	0.79	0.76	0.79	0.79
HES2	0.65	0.83	0.13	0.17	0.18	0.28	0.17	0.25	0.25	0.23	0.14	0.2	0.23	0.19	0.22	0.22	0.26	0.24	0.27	0.26	0.32	0.24	0.28	0.27	0.28	0.41	0.38	0.39	0.38	0.31	0.47	0.38	0.43	0.13	0.16	0.11	0.09	0.69	0.44	0.39	0.41	0.4	0.41	0.45	0.42	0.66	0.61	0.54	0.52
ZHX1	0.63	0.78	0.12	0.18	0.21	0.29	0.18	0.29	0.25	0.24	0.16	0.21	0.24	0.23	0.24	0.24	0.29	0.25	0.28	0.31	0.32	0.23	0.28	0.29	0.31	0.43	0.39	0.4	0.4	0.26	0.5	0.38	0.46	0.2	0.14	0.18	0.13	0.63	0.41	0.37	0.35	0.38	0.38	0.41	0.43	0.66	0.61	0.51	0.46
PAN3	0.59	0.74	0.23	0.25	0.22	0.31	0.2	0.28	0.25	0.19	0.14	0.2	0.24	0.19	0.21	0.24	0.24	0.27	0.32	0.25	0.32	0.28	0.32	0.31	0.31	0.45	0.41	0.43	0.4	0.25	0.38	0.33	0.4	0.23	0.25	0.11	0.07	0.51	0.38	0.4	0.49	0.4	0.39	0.44	0.43	0.66	0.58	0.51	0.5
SLCO1B1	0.57	0.34	0.86	0.87	0.9	0.88	0.93	0.92	0.91	0.91	0.92	0.92	0.93	0.94	0.93	0.92	0.93	0.94	0.9	0.94	0.95	0.88	0.9	0.92	0.91	0.87	0.87	0.88	0.88	0.89	0.89	0.91	0.88	0.93	0.89	0.95	0.93	0.6	0.84	0.86	0.8	0.85	0.85	0.83	0.81	0.73	0.78	0.83	0.76
BCL6	0.76	0.54	0.89	0.89	0.91	0.9	0.95	0.96	0.92	0.92	0.92	0.93	0.93	0.93	0.93	0.94	0.94	0.93	0.92	0.92	0.89	0.91	0.93	0.94	0.92	0.88	0.92	0.92	0.91	0.91	0.86	0.88	0.9	0.93	0.91	0.92	0.91	0.7	0.88	0.88	0.84	0.89	0.88	0.88	0.84	0.75	0.81	0.84	0.81
SETD5	0.7	0.48	0.87	0.89	0.92	0.9	0.95	0.97	0.92	0.93	0.94	0.94	0.94	0.95	0.95	0.95	0.95	0.94	0.92	0.95	0.91	0.9	0.93	0.94	0.93	0.88	0.92	0.91	0.91	0.91	0.88	0.91	0.92	0.96	0.91	0.96	0.94	0.67	0.88	0.87	0.81	0.89	0.88	0.88	0.85	0.75	0.81	0.84	0.79
CSNK1A1	0.77	0.57	0.85	0.86	0.89	0.88	0.94	0.96	0.9	0.91	0.91	0.92	0.92	0.92	0.92	0.93	0.93	0.92	0.91	0.92	0.89	0.88	0.92	0.93	0.9	0.87	0.91	0.9	0.9	0.91	0.86	0.89	0.91	0.93	0.91	0.92	0.9	0.69	0.87	0.86	0.82	0.88	0.87	0.88	0.84	0.75	0.81	0.84	0.79
H2AFY	0.86	0.75	0.77	0.78	0.82	0.82	0.86	0.91	0.84	0.83	0.82	0.84	0.84	0.84	0.85	0.86	0.88	0.85	0.85	0.84	0.84	0.82	0.87	0.87	0.85	0.85	0.89	0.89	0.88	0.86	0.85	0.85	0.9	0.84	0.83	0.82	0.79	0.77	0.86	0.83	0.81	0.86	0.85	0.87	0.81	0.81	0.86	0.85	0.8
RBM23	0.66	0.45	0.8	0.8	0.83	0.8	0.88	0.9	0.84	0.84	0.85	0.86	0.85	0.87	0.86	0.86	0.87	0.87	0.84	0.86	0.82	0.81	0.85	0.86	0.84	0.78	0.83	0.82	0.82	0.84	0.77	0.81	0.83	0.9	0.87	0.88	0.86	0.58	0.79	0.78	0.74	0.8	0.78	0.79	0.76	0.64	0.71	0.74	0.69
SDHA	0.64	0.48	0.69	0.69	0.73	0.7	0.78	0.81	0.73	0.74	0.75	0.76	0.75	0.77	0.77	0.77	0.79	0.77	0.74	0.77	0.72	0.7	0.75	0.77	0.74	0.69	0.74	0.73	0.73	0.75	0.7	0.72	0.76	0.81	0.75	0.81	0.76	0.58	0.7	0.67	0.61	0.7	0.67	0.69	0.66	0.57	0.64	0.64	0.58
ELF2	0.55	0.39	0.85	0.79	0.84	0.83	0.79	0.81	0.75	0.76	0.77	0.77	0.79	0.77	0.78	0.79	0.79	0.78	0.73	0.77	0.74	0.75	0.79	0.81	0.8	0.76	0.78	0.76	0.75	0.72	0.71	0.71	0.75	0.88	0.73	0.79	0.78	0.59	0.76	0.72	0.66	0.74	0.7	0.72	0.74	0.59	0.65	0.66	0.6
	* non-significant cluster
[truncated: 78 more columns]

## Sheet: Cluster 2
	SCN3A	LINC01252	ABCB4	DCD	MOB3A	GRAMD2B	DNAH14	FGFR1	AL121936.1	ATXN7L1	AC099062.1	ONECUT3	NUBPL	BLK	AC023983.1	LINC01994	ATAD3C	MAP4K4
SCN3A	1	0.69	0.81	0.57	0.63	0.72	0.54	0.38	0.06	-0.03	0.01	0.1	0.05	0.32	0.25	0.21	0.34	0.29
LINC01252	0.69	1	0.75	0.8	0.85	0.67	0.77	0.64	0.47	0.35	0.38	0.56	0.51	0.56	0.68	0.55	0.77	0.45
ABCB4	0.81	0.75	1	0.78	0.57	0.88	0.74	0.65	0.12	0.33	0.36	0.44	0.41	0.61	0.59	0.6	0.68	0.57
DCD	0.57	0.8	0.78	1	0.68	0.61	0.68	0.59	0.38	0.41	0.38	0.52	0.45	0.59	0.77	0.74	0.84	0.6
MOB3A	0.63	0.85	0.57	0.68	1	0.45	0.49	0.3	0.21	0.03	0.01	0.17	0.14	0.2	0.37	0.24	0.54	0.28
GRAMD2B	0.72	0.67	0.88	0.61	0.45	1	0.83	0.76	0.18	0.47	0.51	0.56	0.56	0.68	0.52	0.5	0.54	0.62
DNAH14	0.54	0.77	0.74	0.68	0.49	0.83	1	0.9	0.46	0.74	0.58	0.73	0.72	0.79	0.63	0.56	0.69	0.76
FGFR1	0.38	0.64	0.65	0.59	0.3	0.76	0.9	1	0.5	0.84	0.79	0.89	0.86	0.82	0.77	0.69	0.69	0.77
AL121936.1	0.06	0.47	0.12	0.38	0.21	0.18	0.46	0.5	1	0.59	0.58	0.69	0.69	0.53	0.61	0.56	0.58	0.34
ATXN7L1	-0.03	0.35	0.33	0.41	0.03	0.47	0.74	0.84	0.59	1	0.77	0.84	0.87	0.75	0.63	0.63	0.62	0.79
AC099062.1	0.01	0.38	0.36	0.38	0.01	0.51	0.58	0.79	0.58	0.77	1	0.92	0.92	0.77	0.78	0.78	0.62	0.53
ONECUT3	0.1	0.56	0.44	0.52	0.17	0.56	0.73	0.89	0.69	0.84	0.92	1	0.96	0.78	0.85	0.8	0.74	0.62
NUBPL	0.05	0.51	0.41	0.45	0.14	0.56	0.72	0.86	0.69	0.87	0.92	0.96	1	0.82	0.8	0.75	0.7	0.64
BLK	0.32	0.56	0.61	0.59	0.2	0.68	0.79	0.82	0.53	0.75	0.77	0.78	0.82	1	0.76	0.77	0.71	0.78
AC023983.1	0.25	0.68	0.59	0.77	0.37	0.52	0.63	0.77	0.61	0.63	0.78	0.85	0.8	0.76	1	0.92	0.87	0.58
LINC01994	0.21	0.55	0.6	0.74	0.24	0.5	0.56	0.69	0.56	0.63	0.78	0.8	0.75	0.77	0.92	1	0.9	0.6
ATAD3C	0.34	0.77	0.68	0.84	0.54	0.54	0.69	0.69	0.58	0.62	0.62	0.74	0.7	0.71	0.87	0.9	1	0.64
MAP4K4	0.29	0.45	0.57	0.6	0.28	0.62	0.76	0.77	0.34	0.79	0.53	0.62	0.64	0.78	0.58	0.6	0.64	1
	* non-significant cluster

## Sheet: Cluster 3
	AHCYL1	FDX2	SLC52A1	AC005091.1	BACH2
AHCYL1	1	0.84	0.82	0.87	0.66
FDX2	0.84	1	0.99	0.98	0.87
SLC52A1	0.82	0.99	1	0.99	0.9
AC005091.1	0.87	0.98	0.99	1	0.88
BACH2	0.66	0.87	0.9	0.88	1
	* significant cluster

## Sheet: Cluster 4
	SLC25A39	HBA1	HBA2	HBB	CD95-FAS-AHS0023-pAbO	CD294-PTGDR2-AHS0106-pAbO	LAG-3-LAG3-AHS0018-pAbO	CD184-CXCR4-AHS0060-pAbO	HLA-DR-CD74-AHS0035-pAbO	CD69-CD69-AHS0010-pAbO	CD152-CTLA4-AHS0017-pAbO	TCR-gamma-delta:B1-TRD-TRG-AHS0015-pAbO	HBD	BRSK1	SNCA
SLC25A39	1	0.81	0.75	0.85	0.91	0.91	0.91	0.91	0.91	0.91	0.91	0.91	0.74	0.88	0.94
HBA1	0.81	1	0.98	0.97	0.81	0.81	0.81	0.81	0.81	0.81	0.81	0.81	0.64	0.83	0.85
HBA2	0.75	0.98	1	0.96	0.73	0.73	0.73	0.73	0.73	0.73	0.73	0.73	0.64	0.75	0.78
HBB	0.85	0.97	0.96	1	0.83	0.83	0.83	0.83	0.83	0.83	0.83	0.83	0.75	0.85	0.88
CD95-FAS-AHS0023-pAbO	0.91	0.81	0.73	0.83	1	1	1	1	1	1	1	1	0.56	0.95	0.91
CD294-PTGDR2-AHS0106-pAbO	0.91	0.81	0.73	0.83	1	1	1	1	1	1	1	1	0.56	0.95	0.91
LAG-3-LAG3-AHS0018-pAbO	0.91	0.81	0.73	0.83	1	1	1	1	1	1	1	1	0.56	0.95	0.91
CD184-CXCR4-AHS0060-pAbO	0.91	0.81	0.73	0.83	1	1	1	1	1	1	1	1	0.56	0.95	0.91
HLA-DR-CD74-AHS0035-pAbO	0.91	0.81	0.73	0.83	1	1	1	1	1	1	1	1	0.56	0.95	0.91
CD69-CD69-AHS0010-pAbO	0.91	0.81	0.73	0.83	1	1	1	1	1	1	1	1	0.56	0.95	0.91
CD152-CTLA4-AHS0017-pAbO	0.91	0.81	0.73	0.83	1	1	1	1	1	1	1	1	0.56	0.95	0.91
TCR-gamma-delta:B1-TRD-TRG-AHS0015-pAbO	0.91	0.81	0.73	0.83	1	1	1	1	1	1	1	1	0.56	0.95	0.91
HBD	0.74	0.64	0.64	0.75	0.56	0.56	0.56	0.56	0.56	0.56	0.56	0.56	1	0.63	0.8
BRSK1	0.88	0.83	0.75	0.85	0.95	0.95	0.95	0.95	0.95	0.95	0.95	0.95	0.63	1	0.94
SNCA	0.94	0.85	0.78	0.88	0.91	0.91	0.91	0.91	0.91	0.91	0.91	0.91	0.8	0.94	1
	* significant cluster

## Sheet: Cluster 5
	AC068313.1	MTRNR2L12	MTRNR2L1	MTRNR2L8	MTRNR2L13	PPBP	ITGA2B	PF4	NRGN	ARX	CAVIN2	CLU	SPARC
AC068313.1	1	0.78	0.82	0.8	0.77	0.76	0.73	0.78	0.72	0.61	0.7	0.61	0.54
MTRNR2L12	0.78	1	0.97	0.95	0.9	0.86	0.83	0.86	0.76	0.63	0.74	0.67	0.73
MTRNR2L1	0.82	0.97	1	0.98	0.93	0.94	0.91	0.94	0.85	0.65	0.83	0.77	0.8
MTRNR2L8	0.8	0.95	0.98	1	0.89	0.93	0.92	0.95	0.88	0.67	0.84	0.79	0.82
MTRNR2L13	0.77	0.9	0.93	0.89	1	0.84	0.79	0.84	0.74	0.51	0.69	0.66	0.6
PPBP	0.76	0.86	0.94	0.93	0.84	1	0.98	0.98	0.95	0.68	0.92	0.89	0.86
ITGA2B	0.73	0.83	0.91	0.92	0.79	0.98	1	0.96	0.95	0.7	0.9	0.87	0.85
PF4	0.78	0.86	0.94	0.95	0.84	0.98	0.96	1	0.96	0.72	0.93	0.89	0.84
NRGN	0.72	0.76	0.85	0.88	0.74	0.95	0.95	0.96	1	0.71	0.93	0.92	0.83
ARX	0.61	0.63	0.65	0.67	0.51	0.68	0.7	0.72	0.71	1	0.81	0.74	0.67
CAVIN2	0.7	0.74	0.83	0.84	0.69	0.92	0.9	0.93	0.93	0.81	1	0.97	0.87
CLU	0.61	0.67	0.77	0.79	0.66	0.89	0.87	0.89	0.92	0.74	0.97	1	0.87
SPARC	0.54	0.73	0.8	0.82	0.6	0.86	0.85	0.84	0.83	0.67	0.87	0.87	1
	* significant cluster

## Sheet: Cluster 6
	HLA-DQB1	TDRD3	C11orf1	Z95114.1	PXDN	LIFR	MEG3	C5orf63
HLA-DQB1	1	0.84	0.77	0.68	0.68	0.83	0.82	0.75
TDRD3	0.84	1	0.97	0.8	0.72	0.94	0.96	0.92
C11orf1	0.77	0.97	1	0.76	0.69	0.9	0.93	0.9
Z95114.1	0.68	0.8	0.76	1	0.93	0.89	0.83	0.9
PXDN	0.68	0.72	0.69	0.93	1	0.83	0.77	0.82
LIFR	0.83	0.94	0.9	0.89	0.83	1	0.96	0.94
MEG3	0.82	0.96	0.93	0.83	0.77	0.96	1	0.94
C5orf63	0.75	0.92	0.9	0.9	0.82	0.94	0.94	1
	* significant cluster

## Sheet: Cluster 7
	NBPF9	NBPF20	ABCB8	MS4A1
NBPF9	1	0.94	0.82	0.69
NBPF20	0.94	1	0.87	0.77
ABCB8	0.82	0.87	1	0.79
MS4A1	0.69	0.77	0.79	1
	* significant cluster

## Sheet: Cluster 8
	FAM129C	IGHD	CD79B	LINC00926	IGHM	CD19
FAM129C	1	0.81	0.79	0.8	0.8	0.72
IGHD	0.81	1	0.94	0.96	0.95	0.83
CD79B	0.79	0.94	1	0.97	0.98	0.9
LINC00926	0.8	0.96	0.97	1	0.96	0.91
IGHM	0.8	0.95	0.98	0.96	1	0.9
CD19	0.72	0.83	0.9	0.91	0.9	1
	* significant cluster

## Sheet: Cluster 9
	ABHD11	KAT2A	ANKRD18A	C2orf40	ZC3H10	ZNF510	LINC01006	AC119396.1	AC068389.1	LINC02484	LINC00668	AC008033.3	TIGD5	AC074032.1	GEMIN6	MAPKAPK5	RAB37	AL591767.1	AC012640.1	CUX2	CERS5
ABHD11	1	0.99	0.98	0.99	0.99	1	0.99	0.99	0.99	0.99	0.99	0.99	0.98	0.98	0.97	0.98	0.98	0.95	0.93	0.96	0.96
KAT2A	0.99	1	0.97	0.98	0.99	0.99	0.98	0.98	0.98	0.98	0.98	0.98	0.98	0.98	0.97	0.97	0.98	0.95	0.94	0.96	0.96
ANKRD18A	0.98	0.97	1	0.99	0.98	0.99	0.98	0.98	0.98	0.98	0.98	0.98	0.98	0.98	0.97	0.97	0.97	0.94	0.92	0.95	0.94
C2orf40	0.99	0.98	0.99	1	0.99	0.99	0.99	0.99	0.99	0.99	0.99	0.99	0.99	0.99	0.97	0.97	0.97	0.96	0.95	0.97	0.95
ZC3H10	0.99	0.99	0.98	0.99	1	1	1	1	1	1	1	1	1	0.99	0.98	0.97	0.98	0.97	0.96	0.97	0.97
ZNF510	1	0.99	0.99	0.99	1	1	1	1	1	1	0.99	0.99	0.99	0.99	0.98	0.97	0.98	0.97	0.95	0.97	0.96
LINC01006	0.99	0.98	0.98	0.99	1	1	1	1	1	1	1	1	0.99	0.99	0.98	0.97	0.97	0.98	0.96	0.98	0.97
AC119396.1	0.99	0.98	0.98	0.99	1	1	1	1	1	1	1	1	1	0.99	0.98	0.97	0.98	0.97	0.96	0.98	0.97
AC068389.1	0.99	0.98	0.98	0.99	1	1	1	1	1	1	1	1	1	0.99	0.98	0.97	0.98	0.97	0.96	0.98	0.97
LINC02484	0.99	0.98	0.98	0.99	1	1	1	1	1	1	1	1	1	0.99	0.98	0.97	0.98	0.97	0.96	0.98	0.97
LINC00668	0.99	0.98	0.98	0.99	1	0.99	1	1	1	1	1	1	1	0.99	0.98	0.97	0.98	0.97	0.96	0.98	0.97
AC008033.3	0.99	0.98	0.98	0.99	1	0.99	1	1	1	1	1	1	0.99	0.99	0.98	0.97	0.98	0.97	0.95	0.97	0.96
TIGD5	0.98	0.98	0.98	0.99	1	0.99	0.99	1	1	1	1	0.99	1	0.99	0.98	0.97	0.98	0.97	0.95	0.97	0.96
AC074032.1	0.98	0.98	0.98	0.99	0.99	0.99	0.99	0.99	0.99	0.99	0.99	0.99	0.99	1	0.98	0.96	0.98	0.98	0.95	0.97	0.96
GEMIN6	0.97	0.97	0.97	0.97	0.98	0.98	0.98	0.98	0.98	0.98	0.98	0.98	0.98	0.98	1	0.96	0.97	0.97	0.94	0.96	0.96
MAPKAPK5	0.98	0.97	0.97	0.97	0.97	0.97	0.97	0.97	0.97	0.97	0.97	0.97	0.97	0.96	0.96	1	0.98	0.93	0.9	0.93	0.94
RAB37	0.98	0.98	0.97	0.97	0.98	0.98	0.97	0.98	0.98	0.98	0.98	0.98	0.98	0.98	0.97	0.98	1	0.95	0.92	0.95	0.96
AL591767.1	0.95	0.95	0.94	0.96	0.97	0.97	0.98	0.97	0.97	0.97	0.97	0.97	0.97	0.98	0.97	0.93	0.95	1	0.97	0.97	0.97
AC012640.1	0.93	0.94	0.92	0.95	0.96	0.95	0.96	0.96	0.96	0.96	0.96	0.95	0.95	0.95	0.94	0.9	0.92	0.97	1	0.95	0.96
CUX2	0.96	0.96	0.95	0.97	0.97	0.97	0.98	0.98	0.98	0.98	0.98	0.97	0.97	0.97	0.96	0.93	0.95	0.97	0.95	1	0.98
CERS5	0.96	0.96	0.94	0.95	0.97	0.96	0.97	0.97	0.97	0.97	0.97	0.96	0.96	0.96	0.96	0.94	0.96	0.97	0.96	0.98	1
	* significant cluster

## Sheet: Cluster 10
	ARID4B	BIRC3
ARID4B	1	0.84
BIRC3	0.84	1
	* non-significant cluster

[truncated: 8 more sheets: Cluster 11, Cluster 12, Cluster 13, Cluster 14, Cluster 15, Cluster 16, Cluster 17, Cluster 18]
