# Supplementary material for: Dysregulated metal ion homeostasis underscores non-canonical function of CD8+ T cell during COVID-19
Source: Front Med (Lausanne). 2023 Oct 10;10:1282390. doi: 10.3389/fmed.2023.1282390 (PMC10598344; doi:10.3389/fmed.2023.1282390)
Supplement: Supplementary file 1 [file Data_Sheet_1.ZIP › supplementary file 6.xlsx]

## Sheet: Cluster 1
Supplementary file 6: P value for positively correlated gene clusters obtained from Pearson correlation and hierarchial clustering
p value ≤ 0.05: significant
	SLC25A37	LRP1	DHFR2	GDA	RFX4	AC046130.1	AC005253.1	ARID3A	ENOX1	U52111.1	AVIL	GREM1	NEDD4L	KANTR	AC007638.1	C1orf56	ZNF417	KAT6A	PCNX2	AC008124.1	PPM1N	KCNH2	AL157938.3	WAC-AS1	RIC8B	SYDE2	GPM6B	AC103702.2	SEZ6	AC087164.1	SCRG1	CELF4	ZNF268	KPNB1	SLC30A7	ZNF570	LINC01360	HAUS8	KCNQ1OT1	CEP104	FAM107A	CHST12	RGS16	NCALD	MGA	LDB3	SCN11A	PDGFRA	AL731577.1
SLC25A37	NA	6.97658e-09	0.00131969	0.000508252	0.000452532	0.000101774	0.000120069	1.61668e-05	7.01282e-05	8.41475e-05	0.000442656	0.0001226	0.000123538	0.000232961	9.73335e-05	5.17093e-05	2.85252e-05	8.77447e-05	3.00358e-05	0.00010284	0.000115987	7.62717e-05	3.08282e-05	3.90279e-05	6.50901e-05	9.03186e-06	2.62306e-06	3.04388e-06	4.00969e-06	1.93354e-05	3.05177e-06	2.56617e-05	1.70464e-06	0.000697731	0.000254286	0.00107039	0.00149308	4.52984e-08	3.63274e-06	5.93513e-06	7.31106e-06	3.62965e-06	4.21121e-06	2.51201e-06	7.64814e-06	4.18051e-07	1.58735e-07	5.74476e-07	3.05177e-06
LRP1	6.97658e-09	NA	0.0768521	0.0570182	0.0430734	0.0155016	0.0289458	0.00742877	0.0204103	0.0233869	0.0617083	0.0291899	0.0239612	0.0361329	0.0245249	0.0194032	0.0118353	0.019692	0.012762	0.0210778	0.0113957	0.0232234	0.0101596	0.00978479	0.0143148	0.00260948	0.00160703	0.00179185	0.00252212	0.00473109	0.000849984	0.00388203	0.000802088	0.0528794	0.0387208	0.0794355	0.115306	1.66604e-06	0.000737394	0.00327309	0.00223322	0.00187689	0.00177215	0.000609837	0.00246122	2.82811e-05	2.70136e-05	0.00026009	0.000849984
DHFR2	0.00131969	0.0768521	NA	2.26485e-14	0	4.44089e-16	3.48166e-13	2.01974e-11	3.94795e-13	4.85434e-12	5.75318e-13	3.51719e-13	3.15303e-14	4.11626e-12	1.46061e-12	6.34603e-13	9.27969e-12	1.16929e-12	1.7961e-11	7.20182e-11	1.78992e-10	1.91624e-13	4.59632e-14	2.19824e-14	2.25597e-13	7.13469e-11	1.06326e-11	7.37508e-11	2.07281e-10	1.71034e-09	4.74577e-08	9.16028e-10	4.45362e-09	9.41469e-14	1.0459e-10	1.42645e-10	1.04672e-11	0.00102116	1.45322e-09	1.48821e-11	1.02408e-09	9.1759e-11	1.85446e-10	1.02758e-09	8.55735e-10	1.08826e-05	1.84778e-06	3.23456e-08	4.74577e-08
GDA	0.000508252	0.0570182	2.26485e-14	NA	0	2.22045e-16	3.13083e-14	3.60822e-13	1.79856e-14	1.94067e-13	1.28786e-14	2.68674e-14	3.55271e-15	1.53211e-13	7.50511e-14	1.02141e-14	2.95319e-13	2.75335e-14	8.88178e-16	1.12044e-12	5.43259e-11	0	2.66454e-15	1.59872e-14	4.44089e-16	2.08367e-12	1.20903e-12	2.16316e-12	6.11955e-13	2.69357e-09	4.51117e-09	2.00975e-10	1.07657e-10	3.52163e-13	2.69939e-10	1.75526e-11	3.89466e-13	0.00070744	1.89751e-09	2.36255e-13	3.24574e-10	4.33875e-13	2.17293e-11	1.24789e-09	3.71103e-12	2.18871e-06	2.30352e-07	5.61089e-09	4.51117e-09
RFX4	0.000452532	0.0430734	0	0	NA	0	0	1.55431e-15	0	2.22045e-16	0	0	0	0	0	0	4.44089e-16	1.11022e-15	3.90799e-14	5.77316e-15	1.49747e-12	4.44089e-16	0	0	0	5.44453e-13	2.39808e-14	3.74811e-13	3.78586e-13	1.14146e-10	3.76791e-10	3.89733e-12	4.61053e-12	0	4.0985e-11	1.03917e-13	1.77636e-15	0.000488362	2.61764e-11	3.24185e-13	1.26094e-09	4.17222e-13	2.08789e-12	4.60081e-11	3.20965e-11	1.6977e-06	1.21885e-07	2.1659e-09	3.76791e-10
AC046130.1	0.000101774	0.0155016	4.44089e-16	2.22045e-16	0	NA	4.21885e-14	1.33227e-14	1.77636e-15	1.79856e-14	2.33147e-14	3.55271e-15	0	2.39808e-14	3.10862e-15	1.77636e-15	2.22045e-15	1.33227e-14	3.81917e-14	3.41949e-14	8.02913e-13	6.66134e-16	0	0	0	2.22045e-16	0	8.88178e-16	2.22045e-15	2.86958e-10	2.08238e-11	3.07088e-12	2.41585e-13	2.39808e-14	7.51309e-10	9.80727e-12	2.54419e-12	7.19005e-05	6.21903e-12	2.66454e-15	9.71729e-11	1.59872e-14	1.11466e-13	5.62617e-12	7.42517e-13	5.60745e-08	2.5923e-09	5.24549e-11	2.08238e-11
AC005253.1	0.000120069	0.0289458	3.48166e-13	3.13083e-14	0	4.21885e-14	NA	0	0	0	0	0	0	0	0	0	0	0	0	2.22045e-16	4.83169e-13	0	0	0	4.44089e-16	1.74194e-11	5.59552e-14	5.53779e-13	3.48832e-13	5.10703e-14	1.82894e-10	8.57092e-14	2.9301e-12	3.9968e-15	1.33227e-14	2.22045e-15	0	0.000215572	2.96685e-11	2.40696e-13	4.07457e-10	9.66782e-13	1.15552e-12	2.1128e-11	1.40029e-10	3.57865e-06	1.75123e-07	8.82441e-10	1.82894e-10
ARID3A	1.61668e-05	0.00742877	2.01974e-11	3.60822e-13	1.55431e-15	1.33227e-14	0	NA	0	0	0	0	0	0	0	0	0	0	0	0	8.30447e-14	4.21885e-15	0	0	0	1.31894e-13	0	4.44089e-16	0	1.76481e-12	5.08615e-12	8.17124e-14	1.77636e-15	3.9968e-15	6.82965e-12	1.19904e-14	4.26326e-14	7.00771e-05	1.0778e-11	1.78968e-13	6.65636e-10	1.28786e-13	3.55271e-13	4.13136e-12	8.08438e-11	1.79706e-07	3.46978e-09	9.9357e-11	5.08615e-12
ENOX1	7.01282e-05	0.0204103	3.94795e-13	1.79856e-14	0	1.77636e-15	0	0	NA	0	0	0	0	0	0	0	0	0	0	0	2.13829e-13	0	0	0	0	5.21139e-13	1.33227e-15	2.9976e-14	1.77636e-14	5.26246e-14	2.47344e-11	4.44089e-16	1.82521e-13	3.2041e-13	3.10862e-14	1.46105e-13	4.44089e-15	0.000144762	6.68798e-13	4.44089e-16	6.16129e-12	2.44249e-15	1.77636e-15	1.24789e-13	3.82716e-12	3.70556e-07	2.14798e-08	1.37721e-11	2.47344e-11
U52111.1	8.41475e-05	0.0233869	4.85434e-12	1.94067e-13	2.22045e-16	1.79856e-14	0	0	0	NA	0	0	0	0	0	0	0	0	1.77636e-15	0	1.05205e-12	4.44089e-16	0	0	4.44089e-16	1.06373e-11	5.41789e-14	1.12732e-12	3.86136e-13	2.53131e-14	1.36431e-11	3.10862e-15	6.80345e-13	5.18252e-13	7.71383e-13	8.12683e-14	4.44089e-16	0.000139009	8.01581e-13	3.59712e-14	4.08455e-10	5.4623e-14	3.90799e-14	4.01656e-12	1.75744e-11	1.57117e-06	8.06907e-08	1.68926e-10	1.36431e-11
AVIL	0.000442656	0.0617083	5.75318e-13	1.28786e-14	0	2.33147e-14	0	0	0	0	NA	0	0	0	0	0	0	0	2.88658e-15	0	4.53193e-12	4.44089e-16	0	0	2.22045e-16	5.48139e-11	1.04605e-12	6.45439e-12	2.02638e-12	5.74785e-12	8.11258e-10	1.30429e-12	1.04023e-11	1.59872e-14	2.03348e-12	0	0	0.000716094	2.0282e-10	3.87357e-12	5.44174e-09	5.11169e-12	6.2661e-12	1.89652e-10	5.93407e-10	7.82135e-06	5.28502e-07	7.06763e-09	8.11258e-10
GREM1	0.0001226	0.0291899	3.51719e-13	2.68674e-14	0	3.55271e-15	0	0	0	0	0	NA	0	0	0	0	0	0	0	0	1.67422e-13	0	0	0	0	3.22498e-12	1.11022e-14	1.55431e-13	5.50671e-14	1.30784e-13	4.40914e-11	1.73195e-14	5.87752e-13	4.01901e-14	2.90212e-13	1.77636e-15	0	0.000256306	1.20255e-11	5.68434e-14	3.25648e-10	1.57208e-13	6.79456e-14	6.3185e-12	7.60645e-11	1.36973e-06	7.76056e-08	3.37622e-10	4.40914e-11
NEDD4L	0.000123538	0.0239612	3.15303e-14	3.55271e-15	0	0	0	0	0	0	0	0	NA	0	0	0	0	0	0	0	1.5099e-14	0	0	0	0	2.24265e-13	8.88178e-16	1.77636e-14	1.02141e-14	1.66089e-13	1.3741e-11	1.33227e-15	5.4845e-14	1.33227e-15	3.23741e-13	1.11022e-15	0	0.000151881	1.47016e-12	5.77316e-15	9.46478e-11	1.66533e-14	3.10862e-14	1.11555e-12	9.05498e-12	5.39217e-07	2.37989e-08	6.14193e-11	1.3741e-11
KANTR	0.000232961	0.0361329	4.11626e-12	1.53211e-13	0	2.39808e-14	0	0	0	0	0	0	0	NA	0	0	0	0	4.44089e-16	0	3.81917e-14	2.22045e-15	0	0	0	2.2351e-12	3.06422e-14	1.24123e-13	3.61933e-14	3.00582e-12	1.84099e-11	5.19584e-14	4.17e-13	6.21725e-15	1.9722e-12	0	0	0.000292232	5.92149e-11	6.41709e-13	2.46148e-09	3.45812e-12	2.03615e-12	4.93054e-11	3.0372e-10	1.16745e-06	5.16325e-08	5.79514e-10	1.84099e-11
AC007638.1	9.73335e-05	0.0245249	1.46061e-12	7.50511e-14	0	3.10862e-15	0	0	0	0	0	0	0	0	NA	0	0	0	0	0	1.03029e-13	0	0	0	0	1.15574e-12	5.55112e-15	5.08482e-14	1.24345e-14	2.39808e-13	7.11431e-12	3.9968e-15	7.06102e-14	1.04361e-14	1.43618e-12	0	0	0.00010103	9.39981e-12	6.9722e-14	6.88311e-10	3.52607e-13	1.86073e-13	8.41416e-12	4.98357e-11	7.86714e-07	2.96762e-08	1.41037e-10	7.11431e-12
C1orf56	5.17093e-05	0.0194032	6.34603e-13	1.02141e-14	0	1.77636e-15	0	0	0	0	0	0	0	0	0	NA	0	0	0	0	7.28306e-14	0	0	0	0	3.65263e-13	8.88178e-16	9.32587e-15	3.9968e-15	1.43441e-13	1.66174e-11	1.24345e-14	1.01918e-13	4.21885e-15	8.65974e-14	1.06581e-14	8.88178e-16	0.000126275	7.36899e-12	1.15463e-14	1.10707e-10	3.5083e-14	1.12355e-13	4.45466e-12	2.22684e-11	5.48982e-07	2.62507e-08	8.73288e-11	1.66174e-11
ZNF417	2.85252e-05	0.0118353	9.27969e-12	2.95319e-13	4.44089e-16	2.22045e-15	0	0	0	0	0	0	0	0	0	0	NA	0	4.44089e-16	0	6.39488e-14	2.66454e-15	0	0	0	2.37366e-13	8.88178e-16	5.9952e-15	6.66134e-16	1.29186e-12	1.64513e-12	1.9984e-14	1.77636e-15	1.59872e-14	3.90812e-11	4.44089e-16	1.33227e-15	6.0366e-05	1.79186e-11	1.87406e-13	1.7156e-09	1.29674e-13	9.25926e-14	1.12657e-11	4.30158e-11	2.47804e-07	7.05754e-09	1.45572e-10	1.64513e-12
KAT6A	8.77447e-05	0.019692	1.16929e-12	2.75335e-14	1.11022e-15	1.33227e-14	0	0	0	0	0	0	0	0	0	0	0	NA	0	0	3.55271e-15	0	0	0	0	1.36291e-12	1.42109e-14	9.01501e-14	4.52971e-14	1.68754e-14	1.01066e-11	8.88178e-16	3.04201e-13	7.10543e-15	2.13163e-14	1.42109e-14	7.77156e-15	0.000128663	5.33484e-12	5.9952e-15	3.31091e-11	1.19904e-14	1.4877e-13	3.50608e-12	2.60281e-12	6.10552e-07	3.23948e-08	5.40306e-11	1.01066e-11
PCNX2	3.00358e-05	0.012762	1.7961e-11	8.88178e-16	3.90799e-14	3.81917e-14	0	0	0	1.77636e-15	2.88658e-15	0	0	4.44089e-16	0	0	4.44089e-16	0	NA	1.55431e-15	8.63976e-13	0	0	0	0	1.64313e-14	2.22045e-16	2.22045e-16	0	1.11422e-11	2.80693e-11	6.35048e-14	7.23865e-14	4.67493e-12	1.99618e-12	2.16649e-12	1.13221e-12	9.51524e-05	7.29798e-11	0	1.52123e-12	2.22045e-15	1.31006e-14	1.80655e-12	8.23341e-13	4.59689e-08	2.18244e-09	5.48672e-12	2.80693e-11
AC008124.1	0.00010284	0.0210778	7.20182e-11	1.12044e-12	5.77316e-15	3.41949e-14	2.22045e-16	0	0	0	0	0	0	0	0	0	0	0	1.55431e-15	NA	5.77316e-15	2.37588e-14	0	0	0	2.74891e-13	2.19824e-14	3.06422e-14	5.55112e-15	7.80798e-12	8.62865e-13	7.32747e-15	2.17604e-14	6.66134e-15	1.88192e-11	1.77636e-15	6.21725e-15	7.59017e-05	2.98068e-11	4.31655e-13	2.57503e-09	9.32143e-13	4.42757e-12	5.82536e-11	7.64317e-11	2.28321e-07	7.76687e-09	9.45659e-11	8.62865e-13
PPM1N	0.000115987	0.0113957	1.78992e-10	5.43259e-11	1.49747e-12	8.02913e-13	4.83169e-13	8.30447e-14	2.13829e-13	1.05205e-12	4.53193e-12	1.67422e-13	1.5099e-14	3.81917e-14	1.03029e-13	7.28306e-14	6.39488e-14	3.55271e-15	8.63976e-13	5.77316e-15	NA	5.48095e-12	3.08642e-14	3.9968e-15	2.88658e-14	5.25802e-13	2.27152e-13	1.79856e-13	2.35367e-13	8.69971e-12	3.15303e-13	2.08722e-14	8.5576e-13	4.87388e-12	1.81318e-10	3.2073e-11	7.37344e-11	8.30603e-05	3.02347e-11	8.38885e-13	6.05278e-10	2.26086e-12	5.67191e-12	5.4778e-11	4.41449e-10	5.67692e-08	3.11518e-09	2.86855e-11	3.15303e-13
KCNH2	7.62717e-05	0.0232234	1.91624e-13	0	4.44089e-16	6.66134e-16	0	4.21885e-15	0	4.44089e-16	4.44089e-16	0	0	2.22045e-15	0	0	2.66454e-15	0	0	2.37588e-14	5.48095e-12	NA	0	0	0	7.10543e-14	2.66454e-15	8.65974e-15	1.77636e-15	2.37996e-11	1.74952e-10	7.40075e-13	2.13696e-12	3.85381e-12	4.55902e-12	7.28084e-12	4.08118e-13	0.000128109	6.41411e-11	0	2.05169e-12	2.44249e-15	2.81997e-14	6.31717e-12	4.72511e-13	2.26602e-07	1.56544e-08	4.29834e-11	1.74952e-10
AL157938.3	3.08282e-05	0.0101596	4.59632e-14	2.66454e-15	0	0	0	0	0	0	0	0	0	0	0	0	0	0	0	0	3.08642e-14	0	NA	0	0	4.44089e-16	0	0	0	5.10259e-13	4.79883e-12	3.55271e-15	4.66294e-15	1.9984e-14	6.61471e-13	3.8991e-13	1.55209e-13	5.2909e-05	6.51923e-13	0	1.79634e-12	4.44089e-16	2.22045e-16	2.42029e-14	7.78044e-13	3.66592e-08	1.17544e-09	1.53055e-12	4.79883e-12
WAC-AS1	3.90279e-05	0.00978479	2.19824e-14	1.59872e-14	0	0	0	0	0	0	0	0	0	0	0	0	0	0	0	0	3.9968e-15	0	0	NA	0	3.55271e-15	0	0	2.22045e-16	2.16049e-13	2.04547e-12	1.9984e-15	7.54952e-15	1.55431e-15	4.70735e-13	1.19016e-13	1.13687e-13	4.97269e-05	2.28706e-13	0	6.94111e-12	1.33227e-15	2.22045e-15	3.4639e-14	9.45466e-13	7.43693e-08	1.90724e-09	4.56035e-12	2.04547e-12
RIC8B	6.50901e-05	0.0143148	2.25597e-13	4.44089e-16	0	0	4.44089e-16	0	0	4.44089e-16	2.22045e-16	0	0	0	0	0	0	0	0	0	2.88658e-14	0	0	0	NA	0	0	0	0	8.92602e-11	1.39622e-12	1.06359e-13	8.88178e-16	5.55112e-15	1.36326e-10	5.66214e-14	8.52651e-14	6.92509e-05	1.66382e-11	1.11022e-15	1.23094e-10	1.46549e-14	2.44249e-14	2.91167e-12	1.90647e-12	1.78505e-08	4.26267e-10	9.72955e-12	1.39622e-12
SYDE2	9.03186e-06	0.00260948	7.13469e-11	2.08367e-12	5.44453e-13	2.22045e-16	1.74194e-11	1.31894e-13	5.21139e-13	1.06373e-11	5.48139e-11	3.22498e-12	2.24265e-13	2.2351e-12	1.15574e-12	3.65263e-13	2.37366e-13	1.36291e-12	1.64313e-14	2.74891e-13	5.25802e-13	7.10543e-14	4.44089e-16	3.55271e-15	0	NA	0	0	0	2.60782e-09	1.92735e-13	1.67866e-12	8.88178e-16	4.7446e-11	8.2697e-09	9.11951e-10	2.13766e-09	7.56093e-06	2.87597e-11	2.22045e-16	6.946e-12	2.39808e-14	1.4877e-14	7.42073e-13	4.47642e-13	4.82792e-12	6.41709e-14	7.77156e-15	1.92735e-13
GPM6B	2.62306e-06	0.00160703	1.06326e-11	1.20903e-12	2.39808e-14	0	5.59552e-14	0	1.33227e-15	5.41789e-14	1.04605e-12	1.11022e-14	8.88178e-16	3.06422e-14	5.55112e-15	8.88178e-16	8.88178e-16	1.42109e-14	2.22045e-16	2.19824e-14	2.27152e-13	2.66454e-15	0	0	0	0	NA	0	0	1.79663e-11	9.90319e-14	1.79856e-14	0	5.26157e-12	2.00979e-10	8.58704e-11	1.5927e-10	5.76584e-06	1.32783e-13	0	9.46798e-13	2.22045e-16	0	8.88178e-16	2.46025e-13	1.96037e-10	1.04006e-12	3.9968e-15	9.90319e-14
AC103702.2	3.04388e-06	0.00179185	7.37508e-11	2.16316e-12	3.74811e-13	8.88178e-16	5.53779e-13	4.44089e-16	2.9976e-14	1.12732e-12	6.45439e-12	1.55431e-13	1.77636e-14	1.24123e-13	5.08482e-14	9.32587e-15	5.9952e-15	9.01501e-14	2.22045e-16	3.06422e-14	1.79856e-13	8.65974e-15	0	0	0	0	0	NA	0	1.95609e-10	1.41664e-13	3.33289e-13	0	1.4436e-11	7.81689e-10	1.68326e-10	5.9333e-10	5.17245e-06	1.02554e-11	0	2.67164e-12	7.77156e-15	2.66454e-15	7.66054e-14	1.34426e-12	3.42064e-11	1.39444e-13	7.54952e-15	1.41664e-13
SEZ6	4.00969e-06	0.00252212	2.07281e-10	6.11955e-13	3.78586e-13	2.22045e-15	3.48832e-13	0	1.77636e-14	3.86136e-13	2.02638e-12	5.50671e-14	1.02141e-14	3.61933e-14	1.24345e-14	3.9968e-15	6.66134e-16	4.52971e-14	0	5.55112e-15	2.35367e-13	1.77636e-15	0	2.22045e-16	0	0	0	0	NA	2.6167e-10	4.57412e-14	2.18714e-13	0	1.77578e-11	1.48436e-09	4.62794e-11	1.65063e-10	6.81607e-06	2.69647e-11	0	1.43632e-11	5.9952e-15	3.55271e-15	6.18838e-13	6.99218e-13	6.74616e-11	3.5838e-13	2.95319e-14	4.57412e-14
AC087164.1	1.93354e-05	0.00473109	1.71034e-09	2.69357e-09	1.14146e-10	2.86958e-10	5.10703e-14	1.76481e-12	5.26246e-14	2.53131e-14	5.74785e-12	1.30784e-13	1.66089e-13	3.00582e-12	2.39808e-13	1.43441e-13	1.29186e-12	1.68754e-14	1.11422e-11	7.80798e-12	8.69971e-12	2.37996e-11	5.10259e-13	2.16049e-13	8.92602e-11	2.60782e-09	1.79663e-11	1.95609e-10	2.6167e-10	NA	1.33281e-10	8.43769e-15	5.02653e-11	9.4875e-10	8.21565e-14	5.62864e-10	1.83534e-10	3.24291e-05	1.58096e-13	5.26823e-12	1.06892e-10	1.2581e-12	4.91385e-13	6.98552e-13	4.28712e-10	3.05564e-06	2.02236e-07	1.1958e-10	1.33281e-10
SCRG1	3.05177e-06	0.000849984	4.74577e-08	4.51117e-09	3.76791e-10	2.08238e-11	1.82894e-10	5.08615e-12	2.47344e-11	1.36431e-11	8.11258e-10	4.40914e-11	1.3741e-11	1.84099e-11	7.11431e-12	1.66174e-11	1.64513e-12	1.01066e-11	2.80693e-11	8.62865e-13	3.15303e-13	1.74952e-10	4.79883e-12	2.04547e-12	1.39622e-12	1.92735e-13	9.90319e-14	1.41664e-13	4.57412e-14	1.33281e-10	NA	4.44089e-14	3.10862e-15	5.04174e-09	8.56551e-08	2.10739e-09	6.97984e-09	4.22698e-07	2.13229e-12	2.74891e-13	3.34867e-09	4.39337e-12	1.08735e-12	2.26605e-11	1.01039e-11	2.76208e-10	1.85807e-12	6.4837e-14	NA
CELF4	2.56617e-05	0.00388203	9.16028e-10	2.00975e-10	3.89733e-12	3.07088e-12	8.57092e-14	8.17124e-14	4.44089e-16	3.10862e-15	1.30429e-12	1.73195e-14	1.33227e-15	5.19584e-14	3.9968e-15	1.24345e-14	1.9984e-14	8.88178e-16	6.35048e-14	7.32747e-15	2.08722e-14	7.40075e-13	3.55271e-15	1.9984e-15	1.06359e-13	1.67866e-12	1.79856e-14	3.33289e-13	2.18714e-13	8.43769e-15	4.44089e-14	NA	1.9984e-15	1.36297e-10	3.06029e-11	3.66414e-11	2.93636e-11	2.25526e-05	4.44089e-15	7.77156e-15	2.4867e-11	9.32587e-15	1.11022e-15	7.99361e-15	5.70388e-12	2.15247e-08	7.94286e-10	4.79616e-14	4.44089e-14
ZNF268	1.70464e-06	0.000802088	4.45362e-09	1.07657e-10	4.61053e-12	2.41585e-13	2.9301e-12	1.77636e-15	1.82521e-13	6.80345e-13	1.04023e-11	5.87752e-13	5.4845e-14	4.17e-13	7.06102e-14	1.01918e-13	1.77636e-15	3.04201e-13	7.23865e-14	2.17604e-14	8.5576e-13	2.13696e-12	4.66294e-15	7.54952e-15	8.88178e-16	8.88178e-16	0	0	0	5.02653e-11	3.10862e-15	1.9984e-15	NA	7.56124e-11	5.49205e-09	3.18019e-11	2.00556e-10	4.53606e-06	2.67342e-13	5.59552e-14	4.48221e-10	5.55112e-15	1.19904e-14	8.50431e-14	1.76836e-12	1.93112e-10	6.67022e-13	4.21885e-14	3.10862e-15
KPNB1	0.000697731	0.0528794	9.41469e-14	3.52163e-13	0	2.39808e-14	3.9968e-15	3.9968e-15	3.2041e-13	5.18252e-13	1.59872e-14	4.01901e-14	1.33227e-15	6.21725e-15	1.04361e-14	4.21885e-15	1.59872e-14	7.10543e-15	4.67493e-12	6.66134e-15	4.87388e-12	3.85381e-12	1.9984e-14	1.55431e-15	5.55112e-15	4.7446e-11	5.26157e-12	1.4436e-11	1.77578e-11	9.4875e-10	5.04174e-09	1.36297e-10	7.56124e-11	NA	5.08629e-11	1.28786e-14	2.26485e-14	0.000712191	1.99147e-09	2.6376e-10	4.79265e-08	1.56035e-10	1.29766e-09	3.95128e-09	2.58886e-09	9.49168e-06	7.25056e-07	5.02074e-08	5.04174e-09
SLC30A7	0.000254286	0.0387208	1.0459e-10	2.69939e-10	4.0985e-11	7.51309e-10	1.33227e-14	6.82965e-12	3.10862e-14	7.71383e-13	2.03348e-12	2.90212e-13	3.23741e-13	1.9722e-12	1.43618e-12	8.65974e-14	3.90812e-11	2.13163e-14	1.99618e-12	1.88192e-11	1.81318e-10	4.55902e-12	6.61471e-13	4.70735e-13	1.36326e-10	8.2697e-09	2.00979e-10	7.81689e-10	1.48436e-09	8.21565e-14	8.56551e-08	3.06029e-11	5.49205e-09	5.08629e-11	NA	5.29639e-10	9.92681e-11	0.00101769	5.75439e-10	4.5425e-11	3.13491e-11	5.32574e-11	7.67253e-11	5.82556e-11	3.61983e-09	2.17229e-05	3.64515e-06	6.62891e-09	8.56551e-08
ZNF570	0.00107039	0.0794355	1.42645e-10	1.75526e-11	1.03917e-13	9.80727e-12	2.22045e-15	1.19904e-14	1.46105e-13	8.12683e-14	0	1.77636e-15	1.11022e-15	0	0	1.06581e-14	4.44089e-16	1.42109e-14	2.16649e-12	1.77636e-15	3.2073e-11	7.28084e-12	3.8991e-13	1.19016e-13	5.66214e-14	9.11951e-10	8.58704e-11	1.68326e-10	4.62794e-11	5.62864e-10	2.10739e-09	3.66414e-11	3.18019e-11	1.28786e-14	5.29639e-10	NA	0	0.00101272	1.34612e-08	1.28526e-09	4.56901e-07	1.55738e-09	1.89432e-09	1.19817e-08	2.16832e-08	1.94174e-05	1.27315e-06	1.09323e-07	2.10739e-09
LINC01360	0.00149308	0.115306	1.04672e-11	3.89466e-13	1.77636e-15	2.54419e-12	0	4.26326e-14	4.44089e-15	4.44089e-16	0	0	0	0	0	8.88178e-16	1.33227e-15	7.77156e-15	1.13221e-12	6.21725e-15	7.37344e-11	4.08118e-13	1.55209e-13	1.13687e-13	8.52651e-14	2.13766e-09	1.5927e-10	5.9333e-10	1.65063e-10	1.83534e-10	6.97984e-09	2.93636e-11	2.00556e-10	2.26485e-14	9.92681e-11	0	NA	0.00183324	3.60606e-09	5.12238e-10	1.95831e-07	3.70896e-10	7.4754e-10	9.43159e-09	7.886e-09	5.10526e-05	4.44208e-06	1.50244e-07	6.97984e-09
HAUS8	4.52984e-08	1.66604e-06	0.00102116	0.00070744	0.000488362	7.19005e-05	0.000215572	7.00771e-05	0.000144762	0.000139009	0.000716094	0.000256306	0.000151881	0.000292232	0.00010103	0.000126275	6.0366e-05	0.000128663	9.51524e-05	7.59017e-05	8.30603e-05	0.000128109	5.2909e-05	4.97269e-05	6.92509e-05	7.56093e-06	5.76584e-06	5.17245e-06	6.81607e-06	3.24291e-05	4.22698e-07	2.25526e-05	4.53606e-06	0.000712191	0.00101769	0.00101272	0.00183324	NA	4.74891e-06	9.47075e-06	3.89899e-05	2.2706e-05	1.53775e-05	1.02544e-05	9.73475e-06	5.72515e-07	6.14281e-08	4.47582e-07	4.22698e-07
KCNQ1OT1	3.63274e-06	0.000737394	1.45322e-09	1.89751e-09	2.61764e-11	6.21903e-12	2.96685e-11	1.0778e-11	6.68798e-13	8.01581e-13	2.0282e-10	1.20255e-11	1.47016e-12	5.92149e-11	9.39981e-12	7.36899e-12	1.79186e-11	5.33484e-12	7.29798e-11	2.98068e-11	3.02347e-11	6.41411e-11	6.51923e-13	2.28706e-13	1.66382e-11	2.87597e-11	1.32783e-13	1.02554e-11	2.69647e-11	1.58096e-13	2.13229e-12	4.44089e-15	2.67342e-13	1.99147e-09	5.75439e-10	1.34612e-08	3.60606e-09	4.74891e-06	NA	9.30367e-14	1.74354e-11	2.66454e-15	7.54952e-15	0	6.25722e-13	4.01138e-08	1.13863e-09	1.80966e-13	2.13229e-12
CEP104	5.93513e-06	0.00327309	1.48821e-11	2.36255e-13	3.24185e-13	2.66454e-15	2.40696e-13	1.78968e-13	4.44089e-16	3.59712e-14	3.87357e-12	5.68434e-14	5.77316e-15	6.41709e-13	6.9722e-14	1.15463e-14	1.87406e-13	5.9952e-15	0	4.31655e-13	8.38885e-13	0	0	0	1.11022e-15	2.22045e-16	0	0	0	5.26823e-12	2.74891e-13	7.77156e-15	5.59552e-14	2.6376e-10	4.5425e-11	1.28526e-09	5.12238e-10	9.47075e-06	9.30367e-14	NA	4.44089e-16	0	0	1.11022e-15	0	9.45065e-10	3.40887e-11	4.44089e-16	2.74891e-13
FAM107A	7.31106e-06	0.00223322	1.02408e-09	3.24574e-10	1.26094e-09	9.71729e-11	4.07457e-10	6.65636e-10	6.16129e-12	4.08455e-10	5.44174e-09	3.25648e-10	9.46478e-11	2.46148e-09	6.88311e-10	1.10707e-10	1.7156e-09	3.31091e-11	1.52123e-12	2.57503e-09	6.05278e-10	2.05169e-12	1.79634e-12	6.94111e-12	1.23094e-10	6.946e-12	9.46798e-13	2.67164e-12	1.43632e-11	1.06892e-10	3.34867e-09	2.4867e-11	4.48221e-10	4.79265e-08	3.13491e-11	4.56901e-07	1.95831e-07	3.89899e-05	1.74354e-11	4.44089e-16	NA	2.44249e-14	8.88178e-15	7.99361e-15	4.02789e-13	4.20588e-09	1.52164e-09	2.35367e-14	3.34867e-09
CHST12	3.62965e-06	0.00187689	9.1759e-11	4.33875e-13	4.17222e-13	1.59872e-14	9.66782e-13	1.28786e-13	2.44249e-15	5.4623e-14	5.11169e-12	1.57208e-13	1.66533e-14	3.45812e-12	3.52607e-13	3.5083e-14	1.29674e-13	1.19904e-14	2.22045e-15	9.32143e-13	2.26086e-12	2.44249e-15	4.44089e-16	1.33227e-15	1.46549e-14	2.39808e-14	2.22045e-16	7.77156e-15	5.9952e-15	1.2581e-12	4.39337e-12	9.32587e-15	5.55112e-15	1.56035e-10	5.32574e-11	1.55738e-09	3.70896e-10	2.2706e-05	2.66454e-15	0	2.44249e-14	NA	0	4.44089e-16	0	4.44609e-09	2.20253e-10	5.59552e-14	4.39337e-12
RGS16	4.21121e-06	0.00177215	1.85446e-10	2.17293e-11	2.08789e-12	1.11466e-13	1.15552e-12	3.55271e-13	1.77636e-15	3.90799e-14	6.2661e-12	6.79456e-14	3.10862e-14	2.03615e-12	1.86073e-13	1.12355e-13	9.25926e-14	1.4877e-13	1.31006e-14	4.42757e-12	5.67191e-12	2.81997e-14	2.22045e-16	2.22045e-15	2.44249e-14	1.4877e-14	0	2.66454e-15	3.55271e-15	4.91385e-13	1.08735e-12	1.11022e-15	1.19904e-14	1.29766e-09	7.67253e-11	1.89432e-09	7.4754e-10	1.53775e-05	7.54952e-15	0	8.88178e-15	0	NA	0	1.5099e-14	9.02119e-10	3.82299e-11	4.44089e-16	1.08735e-12
NCALD	2.51201e-06	0.000609837	1.02758e-09	1.24789e-09	4.60081e-11	5.62617e-12	2.1128e-11	4.13136e-12	1.24789e-13	4.01656e-12	1.89652e-10	6.3185e-12	1.11555e-12	4.93054e-11	8.41416e-12	4.45466e-12	1.12657e-11	3.50608e-12	1.80655e-12	5.82536e-11	5.4778e-11	6.31717e-12	2.42029e-14	3.4639e-14	2.91167e-12	7.42073e-13	8.88178e-16	7.66054e-14	6.18838e-13	6.98552e-13	2.26605e-11	7.99361e-15	8.50431e-14	3.95128e-09	5.82556e-11	1.19817e-08	9.43159e-09	1.02544e-05	0	1.11022e-15	7.99361e-15	4.44089e-16	0	NA	8.34888e-13	1.18577e-09	3.54521e-11	4.44089e-16	2.26605e-11
MGA	7.64814e-06	0.00246122	8.55735e-10	3.71103e-12	3.20965e-11	7.42517e-13	1.40029e-10	8.08438e-11	3.82716e-12	1.75744e-11	5.93407e-10	7.60645e-11	9.05498e-12	3.0372e-10	4.98357e-11	2.22684e-11	4.30158e-11	2.60281e-12	8.23341e-13	7.64317e-11	4.41449e-10	4.72511e-13	7.78044e-13	9.45466e-13	1.90647e-12	4.47642e-13	2.46025e-13	1.34426e-12	6.99218e-13	4.28712e-10	1.01039e-11	5.70388e-12	1.76836e-12	2.58886e-09	3.61983e-09	2.16832e-08	7.886e-09	9.73475e-06	6.25722e-13	0	4.02789e-13	0	1.5099e-14	8.34888e-13	NA	5.02627e-09	4.51259e-10	3.11307e-13	1.01039e-11
LDB3	4.18051e-07	2.82811e-05	1.08826e-05	2.18871e-06	1.6977e-06	5.60745e-08	3.57865e-06	1.79706e-07	3.70556e-07	1.57117e-06	7.82135e-06	1.36973e-06	5.39217e-07	1.16745e-06	7.86714e-07	5.48982e-07	2.47804e-07	6.10552e-07	4.59689e-08	2.28321e-07	5.67692e-08	2.26602e-07	3.66592e-08	7.43693e-08	1.78505e-08	4.82792e-12	1.96037e-10	3.42064e-11	6.74616e-11	3.05564e-06	2.76208e-10	2.15247e-08	1.93112e-10	9.49168e-06	2.17229e-05	1.94174e-05	5.10526e-05	5.72515e-07	4.01138e-08	9.45065e-10	4.20588e-09	4.44609e-09	9.02119e-10	1.18577e-09	5.02627e-09	NA	0	2.22267e-13	2.76208e-10
SCN11A	1.58735e-07	2.70136e-05	1.84778e-06	2.30352e-07	1.21885e-07	2.5923e-09	1.75123e-07	3.46978e-09	2.14798e-08	8.06907e-08	5.28502e-07	7.76056e-08	2.37989e-08	5.16325e-08	2.96762e-08	2.62507e-08	7.05754e-09	3.23948e-08	2.18244e-09	7.76687e-09	3.11518e-09	1.56544e-08	1.17544e-09	1.90724e-09	4.26267e-10	6.41709e-14	1.04006e-12	1.39444e-13	3.5838e-13	2.02236e-07	1.85807e-12	7.94286e-10	6.67022e-13	7.25056e-07	3.64515e-06	1.27315e-06	4.44208e-06	6.14281e-08	1.13863e-09	3.40887e-11	1.52164e-09	2.20253e-10	3.82299e-11	3.54521e-11	4.51259e-10	0	NA	4.44089e-15	1.85807e-12
PDGFRA	5.74476e-07	0.00026009	3.23456e-08	5.61089e-09	2.1659e-09	5.24549e-11	8.82441e-10	9.9357e-11	1.37721e-11	1.68926e-10	7.06763e-09	3.37622e-10	6.14193e-11	5.79514e-10	1.41037e-10	8.73288e-11	1.45572e-10	5.40306e-11	5.48672e-12	9.45659e-11	2.86855e-11	4.29834e-11	1.53055e-12	4.56035e-12	9.72955e-12	7.77156e-15	3.9968e-15	7.54952e-15	2.95319e-14	1.1958e-10	6.4837e-14	4.79616e-14	4.21885e-14	5.02074e-08	6.62891e-09	1.09323e-07	1.50244e-07	4.47582e-07	1.80966e-13	4.44089e-16	2.35367e-14	5.59552e-14	4.44089e-16	4.44089e-16	3.11307e-13	2.22267e-13	4.44089e-15	NA	6.4837e-14
AL731577.1	6.93169e-07	0.000481892	1.85056e-07	2.1815e-09	3.13178e-08	1.38673e-09	1.30717e-08	4.73606e-09	4.18507e-10	3.65335e-09	5.53557e-08	5.4526e-09	3.14011e-09	2.387e-08	6.35674e-09	2.47665e-09	4.47818e-09	1.46509e-09	7.06613e-12	1.17092e-08	8.75877e-09	1.80156e-11	1.09019e-10	5.88743e-10	5.44736e-10	5.56843e-12	6.56142e-12	4.86478e-12	2.9452e-12	4.5186e-09	3.22257e-10	1.55164e-10	8.81433e-11	1.16862e-06	5.00648e-08	1.60858e-06	9.66551e-07	2.90996e-06	3.41035e-10	1.02141e-14	6.66134e-15	7.99361e-14	3.77476e-14	2.61124e-12	8.28226e-14	4.10736e-11	1.22482e-11	7.99361e-15	3.22257e-10
AP000253.1	5.07227e-07	0.000150565	1.50873e-07	1.62726e-08	2.66958e-08	2.63728e-10	7.51866e-08	3.16804e-09	5.54929e-09	4.34123e-08	2.38036e-07	2.57653e-08	9.27827e-09	3.65757e-08	1.9184e-08	1.01519e-08	5.82575e-09	1.2582e-08	1.98573e-10	1.54634e-08	3.66558e-09	8.48646e-10	1.76638e-10	5.63873e-10	1.0761e-10	1.9984e-15	1.58318e-13	1.88738e-14	7.50511e-14	1.85374e-07	3.1088e-11	1.52299e-09	1.03182e-11	5.31939e-07	1.20379e-06	1.51316e-06	2.9886e-06	1.18365e-06	1.87169e-09	5.73319e-13	9.45422e-12	2.48719e-11	2.24687e-12	1.17621e-11	2.55405e-11	0	0	2.66454e-15	3.1088e-11
AL035078.1	6.77687e-07	0.000238235	1.16968e-08	6.11642e-10	5.43688e-10	3.42792e-12	1.58805e-09	6.16867e-11	3.57416e-11	2.91563e-10	5.50302e-09	3.47979e-10	9.01585e-11	7.57815e-10	2.97341e-10	1.2883e-10	1.26164e-10	1.24747e-10	2.5735e-12	2.32712e-10	9.64164e-11	8.28937e-12	1.44995e-12	3.76699e-12	1.78968e-12	2.22045e-16	4.44089e-16	4.44089e-16	1.77636e-15	1.26711e-09	1.56319e-13	3.29869e-12	2.44249e-14	4.74909e-08	5.73272e-08	1.12088e-07	1.4187e-07	9.75891e-07	1.28919e-12	0	3.67484e-13	3.10862e-15	1.9984e-15	1.46549e-14	4.59632e-14	1.59428e-13	1.33227e-15	0	1.56319e-13
GTF2IRD1	1.97525e-07	3.94055e-05	4.39836e-06	8.90169e-07	3.10959e-07	2.34345e-08	2.35881e-07	3.95017e-08	1.62713e-08	2.37705e-08	6.97192e-07	1.05048e-07	3.26046e-08	1.73243e-07	4.54521e-08	4.1237e-08	1.85613e-08	1.98196e-08	2.78367e-08	1.04485e-08	2.94999e-09	5.97875e-08	1.22371e-08	9.73265e-09	1.86434e-08	8.37943e-10	5.69757e-10	1.14416e-09	1.12261e-09	3.35548e-09	5.05374e-13	3.25731e-11	1.81712e-11	2.37933e-06	1.49132e-06	3.33092e-06	3.97255e-06	4.67513e-08	7.1001e-12	1.10606e-10	4.63307e-09	3.28861e-11	1.01185e-10	1.14758e-10	1.04362e-10	2.31661e-10	2.22293e-11	5.57776e-13	5.05374e-13
PLAG1	1.10257e-08	2.28896e-05	4.69733e-06	1.69394e-07	3.73197e-07	1.85791e-08	1.91087e-07	2.11497e-08	1.03771e-08	2.98032e-08	6.64281e-07	8.97414e-08	3.65655e-08	1.79897e-07	4.76966e-08	2.6095e-08	2.15255e-08	1.9523e-08	1.23301e-09	2.33171e-08	2.22761e-08	5.10682e-09	3.47667e-09	8.52298e-09	6.80047e-09	4.43059e-11	6.19655e-11	5.614e-11	3.4249e-11	2.00042e-08	8.71636e-12	2.68663e-10	1.13149e-11	4.33835e-06	1.10081e-06	4.89656e-06	5.37255e-06	5.1695e-08	1.01372e-10	4.60476e-12	5.71152e-11	3.82272e-12	6.46194e-12	1.98606e-11	2.06457e-12	5.46452e-13	8.01581e-14	1.33227e-15	8.71636e-12
DHX33	9.66071e-08	7.18165e-05	4.38219e-07	1.82158e-07	6.5275e-08	3.77156e-09	2.41503e-08	6.9069e-09	7.15123e-10	3.54482e-09	1.56891e-07	1.15722e-08	3.79483e-09	2.75092e-08	6.2049e-09	4.28062e-09	5.07201e-09	2.46448e-09	8.89838e-10	5.2493e-09	2.55899e-09	2.83294e-09	3.57251e-10	4.63747e-10	2.20148e-09	2.43161e-11	6.70708e-12	2.15419e-11	4.76827e-11	4.73494e-10	1.79368e-12	3.35243e-12	8.46745e-12	9.43469e-07	4.88143e-08	1.79396e-06	1.98235e-06	1.02601e-07	6.1906e-13	2.05613e-13	9.49019e-13	2.12808e-12	1.4122e-13	5.59552e-14	1.3598e-12	6.37312e-12	1.45195e-12	0	1.79368e-12
DST	1.99106e-07	6.84334e-05	2.05749e-07	1.28429e-07	2.24267e-08	3.37492e-09	3.68951e-09	7.41454e-10	1.36917e-10	1.06543e-09	3.63057e-08	1.88597e-09	8.19294e-10	6.42033e-09	1.99179e-09	1.0975e-09	1.55983e-09	6.26533e-10	2.35198e-10	4.42814e-09	5.2346e-10	1.30652e-09	6.93723e-11	6.58713e-11	1.22458e-09	6.70766e-11	1.4182e-12	1.12852e-11	4.36344e-11	1.22786e-11	1.08888e-11	5.31575e-13	2.58504e-12	4.58436e-07	3.95649e-09	5.41249e-07	6.93464e-07	1.56994e-06	3.68594e-14	2.47358e-13	2.90434e-13	5.02043e-13	6.66134e-15	0	3.23959e-11	1.60577e-10	9.83214e-12	0	1.08888e-11
FEM1A	7.82712e-08	6.09421e-05	4.39514e-07	5.91123e-08	1.74463e-08	1.83795e-09	4.59751e-09	4.53442e-10	9.10543e-11	3.63969e-10	2.0848e-08	1.2055e-09	6.17466e-10	4.32709e-09	9.41208e-10	6.73708e-10	3.98688e-10	6.57129e-10	7.68139e-11	1.37467e-09	1.17656e-09	5.18956e-10	4.37406e-11	9.98952e-11	4.04818e-10	1.3868e-11	7.53619e-13	4.35829e-12	4.72378e-12	8.07505e-11	1.94644e-12	1.5854e-13	9.85878e-14	4.39276e-07	2.4472e-08	3.52052e-07	3.44599e-07	8.11886e-07	5.24025e-14	1.89626e-13	3.0127e-12	2.93099e-14	6.66134e-16	4.44089e-16	1.87672e-12	1.6771e-11	8.94396e-13	0	1.94644e-12
LYRM4	1.63332e-07	0.000193529	2.79543e-08	6.49222e-09	6.52857e-10	4.78084e-11	1.34144e-10	6.71241e-12	9.01945e-13	1.02172e-11	7.48041e-10	2.75227e-11	9.88964e-12	1.41049e-10	2.24132e-11	1.06382e-11	7.87748e-12	1.33897e-11	5.10658e-12	2.79203e-11	2.60383e-11	3.91021e-11	5.17586e-13	8.27116e-13	1.00708e-11	8.78853e-13	7.10543e-15	7.90479e-14	2.43805e-13	1.59783e-12	4.14557e-13	1.02141e-14	6.21725e-15	2.07411e-08	8.04608e-10	2.58069e-08	2.89438e-08	2.40999e-06	3.10862e-15	3.55271e-15	3.29958e-13	6.66134e-16	0	0	1.8483e-12	1.05856e-10	2.27818e-12	0	4.14557e-13
LPAR4	2.14629e-07	0.000191254	4.73842e-08	1.57244e-08	3.63698e-09	1.99775e-10	8.68951e-10	1.33177e-10	1.01572e-11	9.57798e-11	6.27829e-09	2.25449e-10	8.9645e-11	8.11405e-10	2.1695e-10	1.12706e-10	1.56488e-10	5.20664e-11	2.1533e-11	2.3632e-10	2.55205e-11	1.26781e-10	4.60743e-12	6.61715e-12	6.54645e-11	1.16285e-12	6.03961e-14	3.15525e-13	1.12044e-12	6.99751e-12	2.59792e-13	6.4837e-14	4.72067e-13	1.00628e-07	1.77987e-09	1.79123e-07	1.71875e-07	1.3129e-06	1.42109e-14	1.33227e-15	1.13243e-14	1.06581e-14	0	0	8.19567e-13	1.71532e-11	9.99201e-13	0	2.59792e-13
KLHL7	8.42867e-08	0.000127362	1.76087e-07	9.17294e-09	9.64767e-09	3.57281e-10	2.38272e-09	1.82698e-10	6.53362e-11	3.89558e-10	1.34487e-08	5.97498e-10	2.78016e-10	2.11319e-09	5.12291e-10	2.67791e-10	1.71345e-10	1.14838e-10	6.37801e-12	3.90366e-10	2.91922e-11	6.07829e-11	1.52265e-11	3.6839e-11	5.97702e-11	3.25295e-13	9.76996e-14	1.24123e-13	1.14131e-13	1.85602e-10	1.02141e-13	3.49054e-13	8.26006e-14	2.32234e-07	3.09892e-08	1.98418e-07	2.61495e-07	5.9784e-07	3.30225e-12	4.44089e-15	8.14016e-13	1.66533e-14	6.66134e-15	8.12683e-14	1.89648e-12	1.36735e-12	5.26246e-14	0	1.02141e-13
CACNA1A	4.17158e-07	0.000283808	5.99571e-08	4.44793e-09	6.16027e-09	6.17382e-10	8.90806e-10	2.68915e-10	1.06697e-11	2.35373e-10	7.5349e-09	4.20462e-10	1.78793e-10	2.70638e-09	5.26693e-10	1.70274e-10	4.74128e-10	7.33831e-11	2.26819e-12	1.37112e-09	1.01914e-09	1.77305e-11	5.28622e-12	1.7867e-11	1.82574e-10	8.8507e-12	4.18332e-13	1.53477e-12	3.08686e-12	2.50984e-11	1.14063e-10	9.62341e-13	4.26281e-12	1.7845e-07	5.58162e-10	2.93083e-07	2.1619e-07	5.91465e-06	8.4821e-13	1.33227e-15	0	8.88178e-16	0	0	1.17906e-13	2.04121e-10	2.46576e-11	0	1.14063e-10
DPP6	1.29707e-06	0.00103767	9.04545e-07	3.11399e-09	5.54976e-08	5.69706e-09	1.21536e-08	3.96328e-09	5.64238e-10	2.62175e-09	3.35471e-08	6.81249e-09	4.27985e-09	1.51987e-08	3.10766e-09	2.0815e-09	2.94329e-09	2.18162e-09	1.15796e-11	3.15516e-09	3.03391e-08	3.41966e-11	5.40834e-10	1.85506e-09	1.07008e-09	1.21811e-10	1.0681e-10	6.26996e-11	1.23375e-11	1.18492e-08	5.48643e-11	3.94201e-10	1.0056e-10	1.27442e-06	2.04439e-07	4.68116e-07	3.229e-07	1.30447e-06	1.87302e-09	5.82423e-13	7.08997e-11	5.59019e-12	1.0651e-11	2.93851e-10	8.39329e-13	2.50473e-09	1.97869e-10	2.98828e-12	5.48643e-11
DDX52	9.34078e-09	6.39526e-06	3.41903e-06	1.52716e-06	2.92498e-07	4.66685e-08	5.69739e-08	3.86342e-09	1.272e-08	2.40636e-08	5.3757e-07	5.45745e-08	2.40797e-08	6.1358e-08	2.37947e-08	1.79589e-08	8.61187e-09	1.29858e-08	8.2802e-09	1.75381e-08	2.08572e-08	6.09177e-08	2.66739e-09	1.78959e-09	1.14795e-08	5.05632e-10	3.72817e-11	1.17244e-10	2.36418e-10	1.84395e-09	1.32443e-11	1.08836e-10	4.82103e-12	8.19551e-07	1.6773e-07	1.62471e-06	3.88906e-06	3.20568e-08	5.43254e-12	1.75971e-10	1.04128e-09	1.17395e-10	2.47204e-11	1.38378e-12	1.01848e-10	9.47353e-11	2.58926e-12	9.23706e-14	1.32443e-11
SCYL3	7.74481e-06	0.000767785	1.24457e-10	8.63741e-10	2.68408e-11	3.09086e-13	1.98007e-09	2.962e-10	6.66533e-11	6.49594e-10	6.29637e-09	7.15151e-10	5.66573e-11	3.99297e-09	8.14766e-10	3.36251e-10	3.17655e-10	4.16285e-10	3.67258e-10	2.42591e-09	8.39465e-10	1.69589e-10	2.80398e-12	3.49432e-12	1.34515e-11	4.52083e-13	6.03961e-14	2.28706e-12	1.63856e-11	2.90969e-09	6.44597e-10	2.00706e-11	2.04237e-12	2.77816e-09	2.62977e-08	1.35938e-07	8.12029e-08	2.78452e-05	5.72875e-14	5.54889e-13	6.09379e-12	3.9968e-14	9.81437e-14	8.21565e-15	1.59384e-12	1.47289e-09	2.64637e-10	1.29807e-12	6.44597e-10
RDH11	5.3794e-06	0.000991926	6.01545e-11	6.64762e-10	1.34968e-11	9.50351e-14	2.33802e-10	1.67501e-10	5.05196e-12	2.15667e-11	1.03731e-09	7.43432e-11	6.95222e-12	5.51609e-10	6.49938e-11	6.53664e-11	7.24987e-11	4.2288e-11	1.18338e-10	3.843e-10	2.35624e-10	2.47264e-11	6.45706e-13	3.15747e-13	4.72133e-12	5.09814e-13	1.24345e-14	1.06404e-12	6.93445e-12	5.3735e-11	9.02589e-12	1.13265e-12	2.07212e-12	4.47129e-09	6.4827e-09	4.7807e-08	2.38223e-08	1.8319e-06	0	2.22045e-15	1.71863e-12	1.68754e-14	1.9984e-15	4.44089e-16	6.66134e-14	3.08781e-09	1.22787e-10	3.95239e-14	9.02589e-12
PDE11A	6.93586e-06	0.00183452	3.11617e-12	5.04086e-12	3.52385e-13	0	2.80902e-11	2.27196e-12	4.56524e-13	1.58353e-11	1.59561e-10	8.30536e-12	3.77476e-13	3.04383e-11	8.25784e-12	1.61959e-12	3.93907e-12	2.35945e-12	4.97824e-13	1.39551e-11	3.16436e-12	2.4114e-13	8.88178e-16	2.66454e-15	2.44249e-15	0	0	0	8.88178e-16	3.89579e-10	7.82396e-12	2.18003e-12	8.43769e-14	1.12739e-10	1.39499e-09	8.29558e-09	7.31966e-09	1.04063e-05	4.301e-13	0	3.04201e-14	8.88178e-16	4.44089e-16	2.66454e-15	5.59552e-14	6.5892e-11	3.12728e-12	3.77476e-15	7.82396e-12
SEMA3E	2.13376e-05	0.00282062	4.75153e-11	1.11429e-11	2.31144e-11	3.01981e-14	1.73502e-09	3.77402e-10	3.5842e-11	6.79905e-10	4.31903e-09	3.9732e-10	5.52762e-11	1.51121e-09	5.67377e-10	1.33879e-10	3.52763e-10	1.79525e-10	5.13745e-12	8.3975e-10	1.75918e-10	1.05138e-12	5.61329e-13	3.50164e-12	6.5481e-13	0	8.88178e-15	1.28786e-14	6.35048e-14	1.36617e-08	1.6527e-10	8.33826e-11	1.3139e-11	7.38582e-09	3.66506e-08	1.72491e-07	9.55602e-08	2.37891e-05	6.32994e-11	8.88178e-16	8.03801e-14	2.75335e-14	4.996e-14	1.66223e-12	1.38112e-13	3.64326e-11	2.12501e-11	1.22347e-13	1.6527e-10
GABBR2	7.33761e-06	2.51151e-05	0.000137632	7.21762e-05	7.23382e-05	3.87832e-06	0.000275172	3.32027e-05	7.0275e-05	0.000206075	0.000522206	0.000171395	7.08705e-05	0.000143877	0.000116072	8.08132e-05	5.18051e-05	8.65657e-05	1.44449e-05	5.07528e-05	1.37445e-05	2.8075e-05	9.31729e-06	1.29278e-05	4.14976e-06	1.00014e-08	2.01384e-07	6.57368e-08	1.59296e-07	0.000353189	5.27498e-07	1.50699e-05	5.22596e-07	0.000232076	0.000994134	0.000881547	0.00185944	2.5101e-06	8.30359e-06	6.85869e-07	9.33082e-07	2.61279e-06	1.31272e-06	9.5959e-07	1.09029e-06	5.32907e-15	3.59313e-12	9.48124e-09	5.27498e-07
AC097376.2	1.48819e-06	5.15487e-05	5.78025e-07	4.85995e-07	1.93694e-07	3.65152e-09	1.3067e-06	1.3865e-07	1.07065e-07	5.08448e-07	3.63219e-06	6.7855e-07	1.32046e-07	8.50848e-07	4.20438e-07	2.32114e-07	2.50166e-07	1.60996e-07	4.35812e-08	1.66241e-07	5.59677e-08	7.19463e-08	9.52704e-09	1.20647e-08	8.16775e-09	4.06342e-12	4.10449e-11	5.32878e-11	2.88985e-10	6.0267e-07	9.38494e-10	6.21924e-09	2.69019e-10	1.77076e-06	4.60333e-06	1.4096e-05	2.30432e-05	5.45623e-07	4.98495e-10	1.09078e-10	2.46512e-10	3.2866e-10	2.24609e-10	2.6819e-11	1.93169e-10	7.54952e-15	1.64313e-14	9.90319e-14	9.38494e-10
EPHB4	5.69564e-07	4.69483e-05	1.37508e-06	8.7629e-07	2.00814e-07	3.79294e-09	1.01784e-06	1.89766e-07	1.14355e-07	1.32466e-07	2.02426e-06	4.34695e-07	1.21362e-07	7.27427e-07	1.8247e-07	2.44475e-07	7.72352e-08	3.11331e-07	1.63182e-07	1.51329e-07	1.33983e-07	1.11205e-07	2.25279e-08	2.29796e-08	1.40924e-08	1.29903e-10	2.63427e-10	6.70337e-10	1.15522e-09	3.16647e-07	1.88798e-11	5.35871e-09	2.3294e-10	4.01724e-06	2.33454e-05	9.44229e-06	1.12109e-05	1.86057e-09	1.37525e-10	2.95274e-10	2.81046e-08	1.1064e-09	3.61343e-10	4.91138e-10	2.37637e-10	3.00056e-11	1.08402e-12	5.50537e-12	1.88798e-11
STPG1	4.40806e-06	4.53082e-06	0.00719342	0.00402194	0.00178915	0.00052717	0.00150059	0.000466097	0.000624246	0.000339109	0.00187233	0.000975408	0.000742163	0.00112024	0.000619093	0.000790442	0.000441473	0.000606747	0.000792551	0.000364241	0.00095755	0.00117915	0.000512203	0.000415568	0.000511904	0.000171564	9.1171e-05	0.000150509	0.000151457	0.000143127	7.37436e-06	6.41994e-05	2.67495e-05	0.00399931	0.00496517	0.00240655	0.0033805	3.06594e-07	9.11601e-06	0.000109892	0.000504049	6.57966e-05	6.71322e-05	2.98897e-05	4.53267e-05	1.70413e-05	3.84994e-06	1.58462e-05	7.37436e-06
LINC00574	5.49032e-07	1.22058e-05	0.000238781	9.0852e-05	3.37186e-05	4.30481e-06	2.20267e-05	4.92281e-06	4.79416e-06	2.95088e-06	3.27426e-05	1.04333e-05	7.02297e-06	1.26e-05	4.63793e-06	8.94511e-06	2.7635e-06	7.46032e-06	9.78988e-06	2.86878e-06	3.77678e-06	1.54417e-05	3.65422e-06	3.08118e-06	4.06265e-06	7.54376e-07	3.83293e-07	6.1152e-07	5.78617e-07	7.09754e-07	7.45757e-10	2.45112e-07	6.33288e-08	0.000154534	0.000166357	8.39541e-05	0.000116623	2.04718e-09	1.28002e-08	2.77572e-07	3.61493e-06	3.04801e-07	1.32054e-07	1.19762e-07	1.41591e-07	7.26915e-08	5.25894e-09	8.51656e-09	7.45757e-10
LINC01405	3.63416e-07	1.31649e-06	0.00107906	0.000655846	0.000322035	4.11498e-05	0.000350049	9.92872e-05	6.31874e-05	7.38891e-05	0.000544523	0.000143778	0.000100111	0.000274099	0.000102284	0.000136245	3.9971e-05	9.47937e-05	7.19689e-05	7.26128e-05	1.95175e-05	0.000107273	3.8114e-05	4.22777e-05	4.65673e-05	2.87593e-06	3.68665e-06	4.57154e-06	4.8062e-06	1.84914e-05	6.88211e-08	1.77243e-06	8.45623e-07	0.00145437	0.00109305	0.00127422	0.00175792	3.06372e-08	6.59794e-07	2.08483e-06	6.31579e-06	1.62659e-06	5.77432e-07	7.3161e-07	1.83397e-06	4.09952e-09	9.66978e-09	2.89543e-08	6.88211e-08
AC007114.2	1.13677e-08	3.12916e-06	7.14083e-05	3.23056e-05	1.38428e-05	1.16364e-06	1.08403e-05	2.06293e-06	1.28951e-06	2.18124e-06	2.41701e-05	5.08065e-06	2.42762e-06	7.71597e-06	2.52337e-06	2.70638e-06	1.02807e-06	2.32001e-06	1.47373e-06	1.28715e-06	6.36554e-07	2.95773e-06	6.90101e-07	8.08696e-07	9.41862e-07	2.80067e-08	3.0308e-08	4.02989e-08	4.63819e-08	3.47843e-07	4.04712e-10	2.76053e-08	2.63043e-09	7.30481e-05	3.49932e-05	6.78333e-05	0.000104795	3.09764e-09	3.45105e-09	1.99038e-08	9.46153e-08	1.60621e-08	7.45118e-09	5.4162e-09	1.30227e-08	4.60925e-11	3.43476e-11	2.34706e-11	4.04712e-10
GPM6A	1.07724e-08	6.52491e-07	0.000163746	5.74288e-05	2.81941e-05	3.34664e-06	2.14533e-05	4.6775e-06	2.84727e-06	3.45474e-06	5.64665e-05	1.21134e-05	5.87175e-06	2.21045e-05	6.70335e-06	6.50376e-06	3.39271e-06	4.50567e-06	3.3383e-06	4.24768e-06	2.73043e-06	6.6339e-06	1.69604e-06	1.88567e-06	3.34983e-06	1.56034e-07	9.99561e-08	2.01781e-07	2.32205e-07	6.33935e-07	1.73499e-09	4.19591e-08	1.27091e-08	0.000132963	5.51654e-05	0.000189277	0.000222604	7.09586e-09	1.53615e-09	3.82387e-08	1.07299e-07	1.93251e-08	1.1926e-08	4.82315e-09	7.11264e-09	5.85362e-10	3.71249e-10	6.63998e-11	1.73499e-09
SDCCAG8	7.57702e-09	1.67086e-06	0.00127473	0.000150162	0.000349525	6.03345e-05	0.000190964	4.25706e-05	2.84856e-05	6.22896e-05	0.000348978	0.000103453	7.48112e-05	0.000214371	7.88428e-05	6.03384e-05	4.24521e-05	4.29208e-05	6.41307e-06	5.28644e-05	6.04341e-05	1.76649e-05	1.97175e-05	3.95768e-05	3.43011e-05	2.13878e-06	2.24857e-06	2.25119e-06	1.5499e-06	2.34218e-05	1.11216e-06	2.24125e-06	4.70063e-07	0.00122211	0.000297812	0.000982673	0.00107945	1.36675e-06	1.3662e-06	8.42464e-07	4.67659e-07	2.74775e-07	5.05324e-07	4.7146e-07	2.83474e-07	4.36982e-09	1.57649e-08	1.45371e-08	1.11216e-06
MUC20	3.56318e-07	4.28079e-05	5.3904e-05	3.14846e-05	1.11738e-05	2.7169e-06	7.03745e-06	3.80628e-06	4.50927e-07	8.69548e-07	1.56168e-05	3.31345e-06	1.5699e-06	8.25964e-06	2.31493e-06	2.12063e-06	2.15235e-06	1.87949e-06	1.38872e-06	2.68628e-06	1.74968e-06	2.11849e-06	6.97682e-07	9.83768e-07	2.7115e-06	3.52778e-07	1.33638e-07	4.28876e-07	4.91721e-07	1.13296e-07	1.9635e-08	6.20208e-09	1.86516e-08	0.000100852	7.07501e-06	8.98523e-05	6.34357e-05	2.09315e-06	2.34721e-10	2.23819e-08	1.97952e-08	7.97343e-09	3.50828e-09	7.17138e-10	1.08579e-08	2.52358e-08	2.90207e-08	9.52842e-11	1.9635e-08
APOPT1	1.71016e-06	2.14574e-05	0.00038881	0.000138353	0.000234149	3.64705e-05	0.000226282	0.000131281	2.57618e-05	6.9296e-05	0.000500551	0.00012896	7.7386e-05	0.000286766	0.000129822	9.18533e-05	0.000113219	4.88963e-05	1.43414e-05	0.000128707	3.52672e-05	1.89034e-05	2.01826e-05	2.99011e-05	4.87485e-05	2.21575e-06	2.86562e-06	3.97936e-06	5.01561e-06	1.25128e-05	1.05476e-06	2.07821e-06	2.83922e-06	0.00170677	0.000133296	0.00254409	0.00208663	5.13507e-06	3.27589e-07	1.7372e-07	1.32898e-08	2.15318e-07	1.39799e-07	9.6234e-08	5.35475e-08	6.72968e-09	6.6077e-08	2.4262e-09	1.05476e-06
RPS6KA5	1.34148e-06	2.4028e-05	0.000226042	6.56596e-05	9.21486e-05	1.20451e-05	0.000181386	9.05063e-05	1.9888e-05	3.95948e-05	0.000271627	9.30694e-05	4.43606e-05	0.000252684	8.0718e-05	7.3957e-05	5.25956e-05	4.80461e-05	1.75705e-05	0.000103513	6.21964e-05	1.52903e-05	1.44976e-05	2.2335e-05	2.62758e-05	1.93702e-06	2.22236e-06	4.59741e-06	4.74471e-06	2.19451e-05	1.53376e-06	2.16944e-06	9.49973e-07	0.000839285	0.000288605	0.00126948	0.000855405	5.65373e-06	9.0971e-08	2.99168e-07	1.38921e-07	8.83489e-08	1.10929e-07	8.01754e-08	1.56895e-08	3.85307e-08	1.04953e-07	1.27757e-08	1.53376e-06
SPG7	6.84564e-07	5.52847e-05	8.88563e-06	7.48834e-07	1.13605e-06	7.08179e-08	5.38047e-06	8.13258e-07	3.46214e-07	8.42667e-07	6.05687e-06	1.61029e-06	7.59266e-07	4.34805e-06	1.3332e-06	1.24783e-06	5.84778e-07	1.64837e-06	1.25786e-07	1.75155e-06	2.04399e-06	1.14192e-07	1.25601e-07	2.90511e-07	1.21304e-07	2.92618e-09	4.34845e-09	1.0519e-08	7.18474e-09	3.0626e-06	6.51401e-09	4.5897e-08	1.31644e-09	3.23013e-05	5.74675e-05	3.81268e-05	2.70673e-05	2.70574e-06	2.2387e-09	1.79691e-09	1.84706e-08	5.60092e-10	8.01542e-10	1.51827e-09	2.39577e-10	1.54128e-10	1.31144e-10	1.40117e-10	6.51401e-09
WDR66	4.00985e-07	0.000175921	1.08952e-07	3.01947e-09	4.37304e-09	8.26852e-11	2.58567e-08	2.50327e-09	9.34361e-10	2.42602e-09	5.67229e-08	7.44947e-09	2.08565e-09	2.40481e-08	5.74935e-09	2.89762e-09	1.19186e-09	4.06531e-09	2.87375e-10	5.83653e-09	5.09316e-09	2.937e-10	1.12136e-10	3.62982e-10	1.41839e-10	6.38378e-13	1.73883e-12	4.7411e-12	2.80664e-12	1.70435e-08	1.67515e-11	8.66431e-11	8.59757e-13	2.29066e-07	5.17863e-07	1.08146e-06	5.75606e-07	1.46056e-06	3.6251e-12	3.5083e-13	2.68932e-11	9.76996e-15	5.41789e-14	2.24931e-12	3.77476e-15	8.99836e-12	1.69242e-12	3.77476e-14	1.67515e-11
SLC4A1	1.14666e-08	2.46868e-05	2.36535e-06	5.67125e-07	5.45502e-07	2.9082e-08	7.69117e-07	1.80595e-07	3.59034e-08	1.11017e-07	2.29998e-06	3.12373e-07	1.34472e-07	1.00493e-06	3.04172e-07	1.35164e-07	1.80871e-07	1.15177e-07	1.97187e-08	2.6991e-07	1.33127e-07	2.56195e-08	1.75562e-08	2.93756e-08	4.65049e-08	5.34649e-10	3.52696e-10	1.08886e-09	1.78354e-09	8.01115e-08	7.84052e-10	2.1696e-09	5.90413e-10	1.0435e-05	1.94901e-06	2.56404e-05	1.79675e-05	4.259e-07	5.471e-11	1.9639e-11	4.64651e-11	1.89655e-11	4.67764e-11	3.01723e-11	1.95239e-11	2.44369e-11	3.19704e-11	2.64455e-13	7.84052e-10
HS3ST1	1.28533e-07	2.11809e-05	2.93916e-06	3.54531e-06	7.6683e-07	4.7928e-08	2.17927e-06	8.39909e-07	2.0554e-07	2.61501e-07	5.66029e-06	1.24559e-06	3.70311e-07	3.12413e-06	7.87767e-07	6.06618e-07	5.2335e-07	6.33826e-07	6.65634e-07	9.07981e-07	8.48351e-07	4.35847e-07	9.89909e-08	9.42762e-08	2.1408e-07	9.75238e-09	4.17332e-09	2.2347e-08	4.54782e-08	1.08586e-07	2.08837e-09	1.1213e-08	3.06149e-09	1.19274e-05	7.84195e-06	4.05001e-05	2.9069e-05	3.90934e-08	9.26192e-12	1.31344e-09	8.17835e-09	7.98295e-10	7.00216e-10	1.39216e-10	1.97123e-10	3.20396e-09	8.60366e-10	2.57989e-11	2.08837e-09
LINC02227	9.833e-07	7.16068e-06	7.15051e-05	0.000100961	3.44042e-05	3.02938e-06	0.000112403	3.79526e-05	1.1373e-05	2.4771e-05	0.000185848	5.48968e-05	2.24933e-05	0.000102412	4.1701e-05	3.76433e-05	2.88088e-05	3.88945e-05	2.05711e-05	3.88469e-05	2.01895e-05	1.78599e-05	6.36196e-06	6.31954e-06	9.36292e-06	3.05719e-07	3.27353e-07	7.98583e-07	1.70678e-06	1.42083e-05	1.61563e-07	9.1924e-07	3.29398e-07	0.000361341	0.000240843	0.000775206	0.000742416	5.06809e-07	1.50071e-08	1.19219e-07	1.66599e-07	1.74179e-07	8.25683e-08	1.47291e-08	7.0672e-08	1.53713e-09	3.81479e-09	2.29031e-09	1.61563e-07
SEZ6L2	2.25929e-06	0.000209277	1.04353e-05	5.20032e-07	4.12525e-06	8.39513e-07	3.87631e-06	2.28158e-06	7.25759e-07	1.90734e-06	1.10411e-05	3.12036e-06	2.65115e-06	1.44759e-05	4.84827e-06	2.35797e-06	2.83687e-06	2.86897e-06	1.17171e-07	1.70985e-05	1.38097e-05	6.57389e-08	4.03499e-07	8.51623e-07	1.38767e-06	2.28189e-07	7.7089e-08	1.58032e-07	1.49059e-07	1.44961e-06	9.87166e-07	5.99657e-07	3.07405e-07	9.81985e-05	1.20222e-05	0.000162223	6.75889e-05	3.02129e-05	8.15551e-08	4.23508e-09	2.08088e-09	2.53773e-09	3.16006e-09	9.91279e-09	2.97699e-09	4.08022e-07	1.45474e-07	1.80289e-08	9.87166e-07
ZC3HAV1	5.38149e-06	0.000846103	1.9835e-06	1.97665e-08	2.23509e-08	6.72025e-09	6.92428e-09	1.69762e-10	1.9746e-09	3.5637e-09	1.77347e-08	4.00136e-09	1.19086e-09	2.32033e-09	1.00308e-09	1.49482e-09	9.96232e-11	2.58636e-10	9.7498e-11	1.18185e-10	4.42079e-10	2.87188e-09	5.43206e-10	5.43917e-10	1.84034e-10	8.29612e-11	9.30114e-11	6.24212e-11	6.76259e-12	1.94238e-08	7.46958e-12	1.13693e-11	1.37668e-14	2.53582e-08	3.33295e-07	5.83126e-09	3.45983e-08	1.72999e-05	1.66534e-09	4.06839e-10	4.16735e-08	2.35256e-11	1.66668e-10	9.15824e-10	5.72262e-11	2.25565e-09	1.1477e-10	6.80869e-11	7.46958e-12
PAG1	1.94304e-05	0.00067194	0.000337973	7.67778e-05	0.000207892	0.000121903	6.3939e-05	5.56626e-05	2.37762e-05	7.00438e-05	0.000276727	0.000115279	5.19694e-05	0.000251681	9.66837e-05	4.29106e-05	8.59881e-05	1.04086e-05	8.5103e-06	8.30701e-05	8.70194e-05	2.06191e-05	2.52542e-05	2.57987e-05	9.7265e-05	3.9222e-05	1.96025e-05	2.84585e-05	3.18855e-05	8.65165e-06	7.02903e-05	4.39658e-06	1.46301e-05	0.000203431	6.74298e-06	0.000583663	0.00049061	0.000671153	4.23671e-06	3.49814e-06	2.21727e-07	7.10489e-07	3.73774e-06	1.15378e-06	5.57869e-07	3.71968e-05	3.2705e-05	1.64534e-06	7.02903e-05
PAAF1	0.000252959	0.00434645	0.00792102	0.000272367	0.00195544	0.0006242	0.00153488	0.000637104	0.000541201	0.000772678	0.00154122	0.00108711	0.000869117	0.00118101	0.00059924	0.000656779	0.000388023	0.000570125	7.61592e-05	0.00030248	0.00106422	0.000124149	0.000426688	0.000794138	0.000284471	7.53255e-05	0.000216459	0.000109583	3.725e-05	0.0016246	3.65824e-05	0.000270171	4.72897e-05	0.00435159	0.00568517	0.00204316	0.00234923	5.47378e-05	0.000640251	8.00448e-05	0.00025472	5.62597e-05	0.000131055	0.000496404	1.03102e-05	1.32131e-05	1.54598e-05	3.57764e-05	3.65824e-05
Z97200.1	0.000203179	4.89524e-06	0.0898872	0.0503155	0.0518563	0.0134189	0.0751398	0.0203109	0.0388863	0.0576922	0.0953414	0.0539101	0.0393422	0.0453974	0.0427408	0.0403374	0.0235993	0.0391561	0.0157747	0.0245772	0.0109059	0.0294533	0.0159965	0.0191359	0.0100808	0.000703762	0.00242338	0.0013401	0.0015539	0.0544349	0.00110325	0.0100672	0.00135284	0.0773045	0.139994	0.092345	0.163498	0.000207689	0.00866695	0.00480232	0.0047022	0.00617394	0.00404609	0.00338654	0.00400719	1.9996e-07	3.82568e-06	0.000285702	0.00110325
CCDC190	0.000549272	0.000112026	0.0360113	0.0314909	0.0298802	0.00815523	0.0386097	0.01375	0.0170927	0.0329674	0.057401	0.0278925	0.0217266	0.0242422	0.0246856	0.0206557	0.0176126	0.0220224	0.00679759	0.016614	0.00580855	0.012216	0.00696685	0.00899903	0.00589812	0.000312531	0.00108503	0.000538649	0.000836279	0.0250412	0.000984546	0.00564729	0.00180042	0.0585267	0.0441558	0.0757861	0.126904	0.000309507	0.00628485	0.00150548	0.000688156	0.00424642	0.00134194	0.000998736	0.00336992	1.01146e-07	3.22335e-06	7.40456e-05	0.000984546
ZFYVE28	1.81348e-05	4.904e-05	0.00174713	0.000455232	0.000389301	5.53877e-05	0.000842824	6.06809e-05	0.000369454	0.000691469	0.00118279	0.000527939	0.000282083	0.000299359	0.000286015	0.00027251	8.43463e-05	0.000250602	6.51593e-05	6.92685e-05	6.1127e-05	0.000242208	6.86855e-05	8.08086e-05	1.90751e-05	3.70416e-07	3.64376e-06	1.06469e-06	1.00397e-06	0.00170179	2.15475e-06	6.61877e-05	8.86265e-07	0.000338587	0.00409375	0.000591233	0.00234887	2.0375e-05	0.000126169	2.92555e-05	0.000109566	3.35261e-05	2.90534e-05	3.01516e-05	1.84395e-05	4.58718e-11	5.86246e-10	1.14622e-06	2.15475e-06
TRIM13	1.48765e-05	4.02703e-06	0.00323216	0.0030902	0.001858	0.000302071	0.00524714	0.00213582	0.00134643	0.00176413	0.00752867	0.00351857	0.00164716	0.00506487	0.0027264	0.00233897	0.00177627	0.00191835	0.00171955	0.00192349	0.0010996	0.00166427	0.000734042	0.000746932	0.000791437	6.56546e-05	0.000107604	0.00017505	0.000256965	0.00115954	4.67958e-05	0.000182307	5.28236e-05	0.00587849	0.00800522	0.0169225	0.0166067	1.09301e-05	9.12175e-06	7.35276e-05	6.11356e-05	3.7563e-05	5.62817e-05	2.24096e-05	9.34579e-06	6.63085e-07	2.802e-06	4.19218e-06	4.67958e-05
ITGA11	0.000384543	0.000144365	0.00352846	0.00435158	0.00229028	0.00034414	0.0125796	0.00489155	0.00469697	0.00491528	0.0133738	0.00826582	0.00422921	0.00948767	0.00591734	0.00582775	0.00368969	0.00675963	0.00524629	0.00382422	0.00359534	0.00353965	0.00204939	0.00204773	0.00113275	0.000106413	0.00029499	0.00037132	0.000494728	0.00753082	0.000116564	0.00140891	0.000251253	0.00793894	0.041721	0.0211359	0.0229202	6.57756e-06	0.000171943	0.000402722	0.00128486	0.000413279	0.000442896	0.000362541	0.000133581	4.94526e-06	8.53168e-06	8.2073e-05	0.000116564
CD22	1.76112e-05	7.51152e-05	2.46074e-06	3.95299e-06	9.19967e-07	3.53731e-08	1.13725e-05	2.11304e-06	3.50202e-06	4.0312e-06	2.44449e-05	8.51592e-06	2.35072e-06	1.24434e-05	4.64624e-06	4.30697e-06	1.93678e-06	4.31819e-06	5.02721e-06	3.72477e-06	4.17044e-06	3.17495e-06	4.60448e-07	3.4532e-07	3.42783e-07	1.40221e-08	2.1363e-08	5.30664e-08	1.1998e-07	5.81453e-06	2.88211e-08	6.88106e-07	4.26851e-08	4.53767e-06	0.00010597	7.48988e-05	8.77619e-05	2.76181e-07	9.05216e-09	6.93495e-08	5.83502e-07	4.82325e-08	6.03163e-08	3.62131e-08	5.0583e-09	2.29198e-08	4.61387e-09	1.50646e-08	2.88211e-08
ADAM12	1.52835e-05	8.45698e-05	2.15493e-06	6.69431e-06	5.30619e-07	2.67877e-08	9.61401e-06	1.74914e-06	1.39331e-06	2.05622e-06	1.04714e-05	3.60505e-06	9.37876e-07	6.9383e-06	2.33892e-06	3.09235e-06	7.87875e-07	3.77083e-06	4.17465e-06	2.38235e-06	1.40229e-06	2.50322e-06	3.13203e-07	2.57737e-07	2.13246e-07	1.22662e-08	1.32113e-08	5.40942e-08	1.10305e-07	3.10444e-06	2.63506e-08	9.21348e-08	4.54982e-09	7.52417e-06	0.000109804	2.85017e-05	3.35622e-05	1.87748e-06	1.22576e-09	7.31741e-08	9.17146e-07	1.80943e-08	1.69907e-08	4.86005e-09	3.36957e-08	8.3029e-09	2.32571e-09	8.31582e-09	2.63506e-08
SLIT3	0.000270368	0.000356921	3.56237e-05	0.000182417	4.79488e-05	5.99528e-06	0.00048028	0.000269056	0.00015628	0.000174261	0.000642731	0.00030065	0.000121566	0.000625897	0.000289546	0.000280002	0.000161242	0.000226147	0.00042667	0.000352064	8.38467e-05	0.000171955	7.05017e-05	4.36546e-05	7.46967e-05	1.56502e-05	1.45199e-05	3.92082e-05	7.37678e-05	0.000110199	1.09496e-05	3.99376e-05	2.19228e-05	0.000350803	0.00185511	0.00215047	0.00147941	3.19529e-05	5.6858e-07	1.11186e-05	3.22537e-05	4.99336e-06	1.20123e-05	6.60672e-06	3.2895e-06	1.95905e-05	1.27782e-05	1.07242e-05	1.09496e-05
MVP	6.33609e-06	3.77622e-06	0.000217901	0.000555195	0.000305738	3.65915e-05	0.00108775	0.00020111	0.000611125	0.00128394	0.0029501	0.00128054	0.00050075	0.00150232	0.000951704	0.000482263	0.000456924	0.000573165	0.000406652	0.000578177	0.00020111	0.00041665	0.000105042	9.04573e-05	0.000126738	5.65826e-06	9.13648e-06	8.74012e-06	2.93313e-05	0.000617812	6.47204e-05	0.000297461	3.57012e-05	0.000311426	0.00165172	0.00551613	0.00757575	3.56553e-06	1.78377e-05	3.94485e-05	1.94749e-05	2.87288e-05	6.13094e-05	1.36526e-05	3.04683e-05	6.3933e-07	6.35626e-07	6.83389e-06	6.47204e-05
NPAS3	0.00218852	0.0726	2.71548e-08	5.24776e-11	2.32692e-09	5.29451e-10	1.5634e-07	1.67025e-07	4.45921e-08	3.7898e-08	4.5986e-08	8.60079e-08	2.72665e-08	1.12953e-07	4.46934e-08	3.97201e-08	5.31267e-08	8.52487e-08	2.36766e-08	3.06283e-08	7.50266e-07	1.44255e-09	2.68748e-08	5.2814e-08	3.80586e-09	1.31371e-08	5.94581e-08	6.53283e-08	2.00824e-08	5.78414e-06	1.46777e-07	4.48341e-07	1.0411e-07	8.72683e-08	1.55767e-05	3.7088e-07	5.40103e-08	0.000321731	5.02365e-07	1.66167e-08	2.0447e-06	1.37603e-08	1.94136e-07	2.55077e-06	2.1825e-09	1.71293e-05	3.77881e-06	1.18526e-06	1.46777e-07
CCDC170	0.000346129	0.0177823	2.11303e-10	1.55831e-11	2.78227e-10	1.88427e-12	1.07972e-07	4.89905e-08	2.40896e-08	7.38781e-08	7.93314e-08	5.31393e-08	1.13033e-08	1.20035e-07	5.06841e-08	3.11314e-08	2.63187e-08	6.13445e-08	6.74701e-09	1.03023e-07	2.703e-07	4.16081e-10	1.63139e-09	3.66435e-09	2.03002e-10	2.84213e-11	4.28535e-10	5.99795e-10	6.12429e-10	5.93057e-06	1.41922e-07	2.89071e-07	1.30502e-08	2.86069e-08	7.15398e-06	9.66807e-07	3.43213e-07	0.00017043	8.07683e-08	4.75989e-10	2.54918e-08	9.51001e-10	6.73886e-09	7.04937e-08	9.55613e-11	2.04406e-07	6.63429e-08	4.43298e-08	1.41922e-07
AC006480.2	0.000279203	0.00432649	7.47403e-09	7.51863e-08	2.89851e-08	3.20172e-10	3.9605e-06	1.19824e-06	8.73124e-07	2.81889e-06	5.0569e-06	2.43318e-06	4.29918e-07	4.24959e-06	2.0571e-06	1.26355e-06	1.02393e-06	1.4937e-06	1.01353e-06	2.08742e-06	1.18428e-06	2.56686e-07	6.92146e-08	6.93546e-08	2.52062e-08	6.68262e-10	6.31499e-09	1.08108e-08	4.02092e-08	2.27261e-05	7.97152e-07	1.66201e-06	1.43259e-07	3.45597e-07	3.60107e-05	2.42785e-05	1.95351e-05	0.000103195	1.16694e-07	1.94216e-08	8.53629e-08	2.70123e-08	7.00989e-08	7.51459e-08	8.86462e-09	6.67392e-08	4.75539e-08	7.28777e-08	7.97152e-07
IL23R	0.000104706	0.00736022	9.72555e-14	2.53806e-11	9.7744e-13	8.88178e-16	1.47749e-09	5.41489e-10	3.51544e-10	1.76926e-09	3.25377e-09	9.91457e-10	9.84972e-11	3.18604e-09	9.62246e-10	4.23925e-10	5.63239e-10	1.37123e-09	9.80598e-10	3.8108e-09	4.55816e-09	6.58344e-11	4.76641e-12	4.39249e-12	2.98339e-12	5.53335e-13	6.69687e-13	3.68905e-12	3.43674e-11	7.88544e-08	9.27125e-09	8.7904e-09	8.86536e-10	1.90903e-10	1.22113e-07	8.19402e-08	4.2827e-08	3.96584e-05	4.52493e-10	9.27747e-12	6.7472e-10	5.60991e-11	9.27731e-11	2.00174e-10	1.04101e-10	8.62471e-08	8.76705e-09	1.543e-09	9.27125e-09
GLIDR	0.000242471	0.0149097	4.44089e-16	3.02447e-12	1.44329e-14	0	1.90827e-10	1.92439e-10	2.81903e-11	1.16482e-10	3.21633e-10	6.88409e-11	4.57212e-12	2.97087e-10	1.04352e-10	4.69806e-11	1.14259e-10	9.58886e-11	2.91716e-10	5.06267e-10	1.54836e-10	1.04539e-11	5.35572e-13	4.04565e-13	3.75699e-13	3.58824e-13	4.17444e-13	4.31544e-12	2.63396e-11	1.08588e-08	1.88929e-09	7.33999e-10	4.27696e-10	3.32454e-11	2.5158e-08	1.80391e-08	4.83264e-09	9.34171e-05	4.95217e-11	1.58629e-12	3.36926e-10	1.03095e-11	2.10933e-11	1.016e-10	4.18849e-11	1.68093e-07	2.40314e-08	7.21582e-10	1.88929e-09
PPP1R2	0.000391922	0.0188681	1.23173e-11	1.97811e-11	1.83329e-11	6.93667e-13	1.26239e-08	4.39007e-09	7.42381e-09	3.10254e-08	2.54586e-08	1.62656e-08	1.44964e-09	1.99955e-08	1.29115e-08	3.51015e-09	6.93241e-09	5.19093e-09	2.45165e-09	1.39362e-08	3.57855e-08	4.61961e-10	2.0554e-10	2.38682e-10	2.91083e-11	7.5675e-12	7.37508e-11	1.21586e-10	2.87984e-10	1.70048e-06	1.60961e-07	7.60963e-08	2.79807e-09	1.37227e-10	4.30731e-07	1.03195e-07	8.15884e-08	0.00035822	3.85738e-08	7.13013e-10	1.77994e-08	7.96101e-10	7.06451e-09	1.68673e-08	3.75178e-10	2.80043e-07	7.63761e-08	2.83771e-08	1.60961e-07
MORC2-AS1	0.00249378	0.0206617	0.00011432	7.82076e-06	0.000105789	1.31657e-05	0.00110376	0.000448913	0.000437321	0.00082967	0.000913074	0.00067003	0.000392965	0.00106683	0.000689502	0.000508904	0.000335913	0.000591152	7.02419e-05	0.000791649	0.000811085	3.14541e-05	0.00011098	0.000221097	4.02138e-05	4.43747e-06	3.53022e-05	2.32437e-05	1.59281e-05	0.00605634	0.00024491	0.000813586	8.61767e-05	0.000678202	0.00739308	0.00237701	0.00166721	0.00294861	0.000537432	2.53145e-05	6.01412e-05	2.34888e-05	5.97388e-05	0.000270389	3.94722e-06	7.61993e-06	1.8143e-05	7.44688e-05	0.00024491
TRIM56	0.00181922	0.0163253	7.60403e-06	3.8922e-06	1.27176e-06	2.34023e-06	7.16932e-06	3.32487e-06	5.65625e-06	3.77043e-06	5.5167e-06	5.3435e-06	2.99164e-06	1.36601e-05	6.26801e-06	5.87376e-06	2.77846e-06	2.98346e-06	1.43419e-05	8.18389e-06	3.4289e-05	1.11294e-05	4.32088e-06	2.98227e-06	6.0865e-06	2.88216e-05	8.07308e-06	2.78961e-05	2.14429e-05	8.15237e-06	3.97351e-05	4.87484e-06	1.81179e-06	9.9101e-07	2.99937e-05	8.82416e-06	4.12492e-06	0.00743596	6.08216e-07	1.87946e-05	7.43338e-05	4.04969e-07	7.41821e-06	6.40513e-06	8.70926e-07	0.000926492	0.000341442	8.86823e-05	3.97351e-05
LCOR	0.00116447	0.000354356	0.0102287	0.0156811	0.00670692	0.00422674	0.0159209	0.00966861	0.0061794	0.00795262	0.0198068	0.0124414	0.00713186	0.0211403	0.0128121	0.0111376	0.0094184	0.00904567	0.0117914	0.014576	0.0094799	0.0112262	0.00571625	0.00509449	0.00862625	0.00407258	0.00253479	0.0058044	0.00742227	0.00417737	0.00349952	0.00126846	0.00100235	0.0152471	0.0140168	0.033322	0.0259949	0.0112112	9.71324e-05	0.00246235	0.00156448	0.000564875	0.000991147	0.000247938	0.000657338	0.00131566	0.00183805	0.000770701	0.00349952
TBC1D17	0.000550343	8.69151e-06	0.134924	0.135455	0.115475	0.0444192	0.201376	0.112064	0.0984527	0.129684	0.254576	0.169228	0.111433	0.19908	0.15532	0.133355	0.116756	0.110397	0.0956067	0.118844	0.0589968	0.102892	0.0705734	0.0682711	0.0710739	0.0146679	0.0209199	0.0255029	0.0333933	0.0793051	0.0137964	0.029489	0.0131734	0.192523	0.190283	0.349209	0.360985	0.00202293	0.00533209	0.0175145	0.00945159	0.011344	0.0154998	0.00711754	0.00630245	0.000338881	0.00127487	0.00271899	0.0137964
SLC35B1	0.000639852	1.76175e-05	0.179951	0.111336	0.137258	0.0643402	0.181515	0.113938	0.0795753	0.111493	0.240313	0.156854	0.112188	0.202336	0.145653	0.120722	0.117001	0.0998023	0.0627648	0.120033	0.0791103	0.0710019	0.066319	0.0743108	0.0842747	0.0204517	0.0259521	0.0304	0.0335321	0.0599404	0.0174975	0.0225734	0.0154959	0.24327	0.135281	0.386118	0.350503	0.00279545	0.00566383	0.0140137	0.00467911	0.00724993	0.0105144	0.00586554	0.00348418	0.000602487	0.0022363	0.0022925	0.0174975
DUSP18	0.00480432	0.00114583	0.264754	0.142225	0.234869	0.122943	0.318398	0.256245	0.152154	0.193999	0.347932	0.260773	0.210228	0.362787	0.264647	0.232078	0.236165	0.197345	0.113666	0.261726	0.219313	0.102662	0.143944	0.176625	0.169876	0.0616668	0.0766031	0.0908224	0.0873306	0.140079	0.0704418	0.071734	0.0553235	0.47885	0.279084	0.576102	0.461456	0.0163454	0.0242708	0.0359682	0.0152165	0.0194114	0.0308111	0.0260113	0.00976949	0.00613294	0.0160918	0.0135069	0.0704418
SLC35E3	3.56168e-06	5.06256e-05	0.00149865	0.000415727	0.000390084	0.000173734	0.000260675	0.000135402	4.29084e-05	6.10109e-05	0.000387091	0.000143009	0.000103054	0.000385799	0.0001321	0.00013803	9.59541e-05	8.10911e-05	4.87916e-05	0.000179843	0.000203506	8.12942e-05	6.39276e-05	8.8838e-05	0.000155038	5.52276e-05	2.29981e-05	5.78675e-05	4.39246e-05	1.79677e-05	9.52386e-06	2.22421e-06	2.80517e-06	0.00166654	0.00029139	0.00109049	0.000781229	0.000155992	4.32677e-07	7.24862e-06	5.11044e-06	1.05429e-06	1.47627e-06	7.13446e-07	1.03239e-06	6.6439e-06	8.33403e-06	6.18185e-07	9.52386e-06
AGMAT	1.60808e-05	2.16522e-05	0.00831932	0.00738391	0.00340837	0.00167739	0.00205387	0.00150578	0.000532242	0.00052175	0.00292425	0.00125192	0.00100364	0.00267936	0.00112493	0.0014563	0.000924503	0.000962751	0.00137962	0.00166374	0.00133526	0.00185433	0.000787807	0.000845396	0.00187054	0.000875949	0.000341006	0.000810399	0.000830071	4.45548e-05	7.51997e-05	3.48669e-05	6.70764e-05	0.0108286	0.00147904	0.00690284	0.00579601	0.000104956	2.98304e-06	0.000165502	9.49085e-05	4.73176e-05	2.29737e-05	7.38923e-06	4.74517e-05	9.12976e-05	9.22012e-05	9.76415e-06	7.51997e-05
NFATC3	9.35702e-05	2.94751e-05	0.0703565	0.041663	0.0423202	0.0235608	0.0295102	0.0220269	0.00977794	0.0134315	0.0444889	0.0237408	0.0182817	0.0406139	0.0226543	0.0207202	0.0201053	0.0125821	0.0111969	0.0219898	0.0147144	0.0155175	0.0128059	0.0140033	0.0249816	0.00949406	0.006385	0.00977022	0.0101164	0.00254553	0.0027963	0.0014087	0.00246663	0.0825344	0.0126683	0.0871692	0.0740936	0.00140907	0.000346592	0.00227152	0.000584171	0.000827788	0.00102747	0.00040712	0.000666564	0.000659578	0.00126333	0.000280961	0.0027963
C20orf96	0.000174142	0.00077746	0.00253768	0.0022252	0.00141888	0.000898775	0.000583619	0.00070927	0.000124182	0.000196405	0.00119163	0.000503359	0.00028893	0.000956365	0.000440858	0.00040334	0.000603562	0.000119773	0.000352506	0.00035631	0.000199202	0.000563355	0.000296729	0.00025727	0.000954273	0.000527842	0.000232739	0.00049329	0.000572744	6.57184e-06	7.17983e-05	5.12994e-06	7.81008e-05	0.00264576	7.17799e-05	0.00305731	0.00214543	0.000827648	1.38843e-06	4.35835e-05	7.00694e-06	1.25604e-05	1.84845e-05	3.91464e-06	1.38398e-05	0.000179253	0.000199154	4.30197e-06	7.17983e-05
CPEB1	6.81375e-06	6.4363e-09	0.0678585	0.0516091	0.0403884	0.0126658	0.0372839	0.0160424	0.0147063	0.0189841	0.0617138	0.0290101	0.0214543	0.0341014	0.0242434	0.0221827	0.0169306	0.0178112	0.0125399	0.0162915	0.00569671	0.0184754	0.0101708	0.0102156	0.0132232	0.00163172	0.00190173	0.00195019	0.0026161	0.00389118	0.000306941	0.00172088	0.00107302	0.0812365	0.0335565	0.105107	0.125507	1.68187e-06	0.000373485	0.00131759	0.000658971	0.00118537	0.000747933	0.000319078	0.000969342	3.65772e-06	1.12805e-05	4.16507e-05	0.000306941
RASAL2	2.06307e-06	8.21277e-06	0.01905	0.00416852	0.00883222	0.00242455	0.0076621	0.00363651	0.00210957	0.00339119	0.0120793	0.00556766	0.00388058	0.00825927	0.00425422	0.00379401	0.0028088	0.00304561	0.000883915	0.00351943	0.00208061	0.00127893	0.0016154	0.00242313	0.00214188	0.000238005	0.000406199	0.000372699	0.000291552	0.00168582	8.36312e-05	0.000359084	0.00014047	0.0258802	0.00952376	0.0255941	0.0236493	7.20523e-06	0.000126428	0.000119436	5.87021e-05	7.91709e-05	8.45086e-05	0.000100784	2.16827e-05	1.13741e-06	5.31791e-06	5.28537e-06	8.36312e-05
TYW5	8.63556e-06	1.01094e-07	0.042132	0.0320084	0.0242245	0.00753041	0.0246942	0.00926323	0.00721373	0.0128053	0.0370063	0.0169561	0.0114053	0.0211176	0.0136716	0.0131564	0.00988471	0.00974051	0.00562336	0.00897084	0.00491896	0.010164	0.00521915	0.00585051	0.00685667	0.000748262	0.000899994	0.00102506	0.00131537	0.00394293	0.000337398	0.000684146	0.000323433	0.0463831	0.0197191	0.0535619	0.0732223	3.69308e-05	0.000234389	0.000774963	0.000290643	0.000569855	0.000403361	0.000115227	0.000449619	7.47245e-07	6.53642e-06	1.63008e-05	0.000337398
SAMMSON	2.50348e-05	9.33909e-06	0.0104308	0.00650757	0.00830198	0.00214265	0.00720893	0.0040953	0.00189623	0.00373104	0.0138275	0.00562104	0.00336585	0.0095322	0.00529308	0.00386486	0.00400515	0.00169115	0.00151534	0.00333859	0.00068504	0.00225124	0.00141142	0.00159794	0.00282778	0.000332036	0.000440723	0.000441417	0.000633903	0.000413059	0.000243457	0.000230133	0.00037966	0.0156259	0.00220021	0.0346298	0.0345147	7.42403e-05	6.85132e-05	0.000119554	8.47367e-06	5.36697e-05	7.40501e-05	3.12459e-05	5.55381e-05	3.63645e-06	1.67463e-05	5.45508e-06	0.000243457
HES2	0.000560117	4.90152e-07	0.538629	0.428245	0.395018	0.180391	0.42446	0.238824	0.243529	0.272282	0.505594	0.346017	0.283585	0.373483	0.297234	0.301684	0.228552	0.259476	0.204678	0.214327	0.129735	0.260372	0.186933	0.19762	0.187163	0.0460618	0.0642625	0.0609581	0.0673471	0.143369	0.0195656	0.0636232	0.0359525	0.53971	0.464131	0.594657	0.689625	0.000179508	0.0295463	0.060712	0.0451348	0.0515557	0.0443288	0.0291502	0.0390545	0.000468802	0.00147284	0.00672249	0.0195656
ZHX1	0.00100349	6.12107e-06	0.563152	0.396146	0.331902	0.165924	0.389325	0.172413	0.245931	0.262806	0.451036	0.327034	0.262257	0.289652	0.256169	0.255715	0.174513	0.229474	0.1867	0.141113	0.127204	0.278047	0.182514	0.174425	0.142515	0.0369281	0.0597952	0.0514389	0.0518774	0.219832	0.0124495	0.0686643	0.0228931	0.353153	0.514011	0.389612	0.550392	0.000880817	0.0465658	0.0750048	0.0967368	0.0652394	0.0655964	0.0486417	0.0369995	0.000450913	0.00140904	0.0116342	0.0124495
PAN3	0.00249521	3.5449e-05	0.283618	0.246231	0.293004	0.139185	0.353134	0.177538	0.239712	0.370542	0.524471	0.356327	0.2663	0.363541	0.333046	0.249404	0.253658	0.207722	0.127711	0.234607	0.122062	0.187581	0.133298	0.141267	0.145004	0.0266915	0.04622	0.0355437	0.0499305	0.233298	0.0700657	0.113532	0.0532427	0.276602	0.237254	0.595948	0.739617	0.0114446	0.070422	0.0546615	0.0151604	0.0498541	0.0584951	0.0309842	0.0365729	0.000482232	0.00277913	0.0104927	0.0700657
SLCO1B1	0.00359493	0.102479	5.42483e-08	2.38863e-08	1.89365e-09	1.60729e-08	6.17075e-11	1.49988e-10	8.057e-10	7.44285e-10	1.64608e-10	1.66425e-10	7.3846e-11	7.52931e-12	4.74707e-11	1.24422e-10	9.60718e-11	1.04956e-11	2.13347e-09	4.26459e-12	7.22089e-13	1.24671e-08	1.51685e-09	2.70105e-10	6.52464e-10	4.77231e-08	2.2782e-08	1.67434e-08	1.05384e-08	5.05123e-09	6.72016e-09	4.42026e-10	1.0393e-08	7.03868e-11	6.24477e-09	9.49907e-13	3.30254e-11	0.00215984	3.50519e-07	5.57648e-08	2.97405e-06	1.27741e-07	1.56188e-07	4.62407e-07	1.23933e-06	4.9463e-05	5.81089e-06	6.05856e-07	6.72016e-09
BCL6	1.46164e-05	0.0063417	8.27699e-09	5.07652e-09	5.82934e-10	3.16916e-09	1.20814e-12	3.90799e-14	3.05948e-10	2.67193e-10	1.17591e-10	3.24447e-11	8.68372e-11	3.06728e-11	3.67411e-11	6.7284e-12	9.51994e-12	8.24174e-11	1.48531e-10	3.80268e-10	5.49892e-09	8.19643e-10	3.51559e-11	1.44209e-11	2.95914e-10	1.48783e-08	1.4229e-10	3.40038e-10	5.32388e-10	5.08934e-10	6.51025e-08	1.17646e-08	1.45631e-09	3.1531e-11	4.22123e-10	2.80213e-10	8.25126e-10	0.000157794	2.06294e-08	1.14669e-08	2.25215e-07	7.00507e-09	1.55753e-08	1.46556e-08	2.07425e-07	2.69079e-05	1.29151e-06	2.94716e-07	6.51025e-08
SETD5	0.000141012	0.0165899	2.43184e-08	6.96378e-09	1.83023e-10	2.44909e-09	1.22125e-12	1.90958e-14	1.16123e-10	3.95808e-11	1.00608e-11	8.39462e-12	1.16747e-11	7.91811e-13	2.44293e-12	2.65166e-12	1.04561e-12	4.29123e-12	1.60997e-10	1.36424e-12	1.00099e-09	1.95366e-09	3.54865e-11	6.94045e-12	5.80909e-11	1.20562e-08	3.48241e-10	6.90766e-10	4.66485e-10	6.52737e-10	1.22489e-08	1.07049e-09	1.7441e-10	3.69704e-13	6.86898e-10	1.9762e-13	1.04083e-11	0.000343914	1.48631e-08	2.45114e-08	1.24898e-06	6.50253e-09	2.21844e-08	2.14738e-08	1.14575e-07	2.58649e-05	1.2669e-06	3.22708e-07	1.22489e-08
CSNK1A1	1.17585e-05	0.00385333	1.25302e-07	5.53725e-08	4.67921e-09	2.18772e-08	2.15024e-11	3.24851e-13	1.48208e-09	1.18594e-09	9.74098e-10	3.52118e-10	3.79041e-10	1.87058e-10	1.67441e-10	4.44269e-11	2.98157e-11	1.23815e-10	1.00793e-09	2.73009e-10	8.52792e-09	1.15895e-08	2.80465e-10	8.9303e-11	1.50426e-09	4.24848e-08	8.56648e-10	1.72279e-09	2.0905e-09	7.45697e-10	6.53788e-08	6.97912e-09	6.2384e-10	3.10005e-11	8.01018e-10	2.28683e-10	2.22892e-09	0.000167138	2.36688e-08	5.63873e-08	7.39595e-07	1.14571e-08	3.99869e-08	1.97194e-08	2.63275e-07	2.4511e-05	1.33499e-06	3.40088e-07	6.53788e-08
H2AFY	6.74146e-08	2.65389e-05	9.10329e-06	5.68439e-06	1.22726e-06	8.20223e-07	7.53902e-08	1.07646e-09	3.62638e-07	5.42046e-07	1.0923e-06	2.22952e-07	2.09654e-07	2.50213e-07	1.44737e-07	7.63191e-08	1.63882e-08	1.40411e-07	1.12948e-07	2.49366e-07	2.6597e-07	9.15768e-07	4.1523e-08	2.46029e-08	1.55958e-07	1.56679e-07	5.62994e-09	8.94377e-09	1.67865e-08	5.58437e-08	1.31627e-07	1.41623e-07	2.28136e-09	2.21377e-07	6.74033e-07	7.25692e-07	3.92948e-06	9.04579e-06	7.60418e-08	4.14546e-07	1.50696e-06	1.01624e-07	1.34149e-07	2.84166e-08	1.42785e-06	1.86661e-06	8.62903e-08	1.81446e-07	1.31627e-07
RBM23	0.000504997	0.0259733	3.03881e-06	2.29028e-06	4.28885e-07	2.60998e-06	1.25768e-08	3.16443e-09	3.77003e-07	2.85334e-07	1.06293e-07	8.8446e-08	1.18921e-07	4.42362e-08	6.96074e-08	5.16154e-08	3.53224e-08	2.83105e-08	2.59382e-07	8.43769e-08	1.01206e-06	1.48067e-06	1.67783e-07	5.18306e-08	3.69697e-07	6.71608e-06	5.59187e-07	8.8673e-07	9.22147e-07	3.10734e-07	1.04892e-05	1.37628e-06	5.41595e-07	2.21423e-09	4.10462e-08	9.90795e-09	8.30438e-08	0.002923	4.63781e-06	7.66346e-06	3.89208e-05	2.59051e-06	6.81415e-06	3.8801e-06	1.37912e-05	0.000781913	9.96428e-05	4.05104e-05	1.04892e-05
SDHA	0.000720863	0.0185673	0.000212072	0.000189709	4.80567e-05	0.000137131	6.03556e-06	1.49063e-06	5.52557e-05	3.99621e-05	2.04928e-05	1.92673e-05	2.2019e-05	1.04626e-05	1.3028e-05	1.2948e-05	5.4589e-06	1.11095e-05	3.9827e-05	1.16104e-05	6.21039e-05	0.000126927	2.85969e-05	1.1907e-05	3.54837e-05	0.000208887	3.68024e-05	4.90065e-05	4.7657e-05	2.86066e-05	0.000157577	8.35757e-05	1.43625e-05	1.52704e-06	2.05293e-05	1.96953e-06	1.37297e-05	0.00299958	0.000125879	0.000363233	0.00154509	0.000129557	0.000320861	0.000172003	0.00040366	0.0040165	0.000697052	0.000779689	0.000157577
ELF2	0.00527688	0.0563003	1.71845e-07	4.6487e-06	3.66207e-07	6.23327e-07	3.95409e-06	2.09475e-06	2.17298e-05	1.5825e-05	8.93898e-06	1.10739e-05	4.24491e-06	9.76971e-06	7.63381e-06	5.26272e-06	4.70001e-06	7.28184e-06	4.76484e-05	9.81044e-06	3.70206e-05	2.47614e-05	4.54594e-06	1.64339e-06	3.3634e-06	1.69003e-05	6.12618e-06	1.35392e-05	2.38551e-05	6.20354e-05	0.000101169	9.38608e-05	2.11681e-05	1.19703e-08	4.87679e-05	4.30989e-06	5.84745e-06	0.00265905	1.82033e-05	6.3263e-05	0.000409059	3.367e-05	0.000122778	7.89678e-05	4.10455e-05	0.00252016	0.000537787	0.000424665	0.000101169
	* non-significant cluster
[truncated: 78 more columns]

## Sheet: Cluster 2
	SCN3A	LINC01252	ABCB4	DCD	MOB3A	GRAMD2B	DNAH14	FGFR1	AL121936.1	ATXN7L1	AC099062.1	ONECUT3	NUBPL	BLK	AC023983.1	LINC01994	ATAD3C	MAP4K4
SCN3A	NA	0.000216917	1.49167e-06	0.00346823	0.00108906	7.48169e-05	0.00618706	0.0681007	0.765149	0.894871	0.974777	0.656631	0.824485	0.131652	0.23379	0.332814	0.108204	0.165312
LINC01252	0.000216917	NA	2.09833e-05	3.42579e-06	1.41895e-07	0.000303181	1.33229e-05	0.000721113	0.0207895	0.090023	0.0659362	0.00479725	0.0106882	0.00470968	0.000283534	0.0056133	1.10921e-05	0.0256575
ABCB4	1.49167e-06	2.09833e-05	NA	7.99936e-06	0.00359691	2.02144e-08	3.55674e-05	0.000577237	0.573165	0.117566	0.0856058	0.0295999	0.0483007	0.00154721	0.00256281	0.00199916	0.000234002	0.00340046
DCD	0.00346823	3.42579e-06	7.99936e-06	NA	0.000262368	0.00152891	0.000293469	0.00230363	0.0680995	0.0460702	0.0649311	0.00995936	0.0272876	0.0022151	1.00758e-05	3.24901e-05	2.40412e-07	0.00205699
MOB3A	0.00108906	1.41895e-07	0.00359691	0.000262368	NA	0.0279172	0.014116	0.149795	0.322331	0.882526	0.97835	0.415484	0.507774	0.356068	0.0712109	0.250046	0.00595952	0.188152
GRAMD2B	7.48169e-05	0.000303181	2.02144e-08	0.00152891	0.0279172	NA	6.31535e-07	1.35523e-05	0.392056	0.0210547	0.0105711	0.00473189	0.00437114	0.000258744	0.00913586	0.0122655	0.00675298	0.00134415
DNAH14	0.00618706	1.33229e-05	3.55674e-05	0.000293469	0.014116	6.31535e-07	NA	1.84987e-09	0.0230041	3.83949e-05	0.00323277	6.12098e-05	7.64682e-05	5.31327e-06	0.000901	0.00415167	0.000185742	1.50343e-05
FGFR1	0.0681007	0.000721113	0.000577237	0.00230363	0.149795	1.35523e-05	1.84987e-09	NA	0.0128614	2.68166e-07	3.51366e-06	3.70752e-09	7.60985e-08	1.04873e-06	1.31559e-05	0.000204544	0.000164695	1.17071e-05
AL121936.1	0.765149	0.0207895	0.573165	0.0680995	0.322331	0.392056	0.0230041	0.0128614	NA	0.0025324	0.00281051	0.000166597	0.000187381	0.00722152	0.0016924	0.0045577	0.00315352	0.100099
ATXN7L1	0.894871	0.090023	0.117566	0.0460702	0.882526	0.0210547	3.83949e-05	2.68166e-07	0.0025324	NA	1.03047e-05	3.62604e-07	2.55008e-08	2.02272e-05	0.000886203	0.00101734	0.00113037	4.28151e-06
AC099062.1	0.974777	0.0659362	0.0856058	0.0649311	0.97835	0.0105711	0.00323277	3.51366e-06	0.00281051	1.03047e-05	NA	1.49226e-10	3.30153e-10	9.91887e-06	6.136e-06	6.32056e-06	0.00114401	0.00766573
ONECUT3	0.656631	0.00479725	0.0295999	0.00995936	0.415484	0.00473189	6.12098e-05	3.70752e-09	0.000166597	3.62604e-07	1.49226e-10	NA	2.06501e-13	5.82632e-06	1.09395e-07	3.07592e-06	4.08864e-05	0.00134685
NUBPL	0.824485	0.0106882	0.0483007	0.0272876	0.507774	0.00437114	7.64682e-05	7.60985e-08	0.000187381	2.55008e-08	3.30153e-10	2.06501e-13	NA	8.54215e-07	3.37935e-06	2.28612e-05	0.000152852	0.000818986
BLK	0.131652	0.00470968	0.00154721	0.0022151	0.356068	0.000258744	5.31327e-06	1.04873e-06	0.00722152	2.02272e-05	9.91887e-06	5.82632e-06	8.54215e-07	NA	1.68778e-05	9.68319e-06	9.43535e-05	7.7031e-06
AC023983.1	0.23379	0.000283534	0.00256281	1.00758e-05	0.0712109	0.00913586	0.000901	1.31559e-05	0.0016924	0.000886203	6.136e-06	1.09395e-07	3.37935e-06	1.68778e-05	NA	1.15635e-10	4.07516e-08	0.00271235
LINC01994	0.332814	0.0056133	0.00199916	3.24901e-05	0.250046	0.0122655	0.00415167	0.000204544	0.0045577	0.00101734	6.32056e-06	3.07592e-06	2.28612e-05	9.68319e-06	1.15635e-10	NA	2.18782e-09	0.00184983
ATAD3C	0.108204	1.10921e-05	0.000234002	2.40412e-07	0.00595952	0.00675298	0.000185742	0.000164695	0.00315352	0.00113037	0.00114401	4.08864e-05	0.000152852	9.43535e-05	4.07516e-08	2.18782e-09	NA	0.000699315
MAP4K4	0.165312	0.0256575	0.00340046	0.00205699	0.188152	0.00134415	1.50343e-05	1.17071e-05	0.100099	4.28151e-06	0.00766573	0.00134685	0.000818986	7.7031e-06	0.00271235	0.00184983	0.000699315	NA
	* non-significant cluster

## Sheet: Cluster 3
	AHCYL1	FDX2	SLC52A1	AC005091.1	BACH2
AHCYL1	NA	3.00382e-07	1.15591e-06	4.64975e-08	0.000509253
FDX2	3.00382e-07	NA	0	0	2.3113e-08
SLC52A1	1.15591e-06	0	NA	0	2.66665e-09
AC005091.1	4.64975e-08	0	0	NA	1.61898e-08
BACH2	0.000509253	2.3113e-08	2.66665e-09	1.61898e-08	NA
	* significant cluster

## Sheet: Cluster 4
	SLC25A39	HBA1	HBA2	HBB	CD95-FAS-AHS0023-pAbO	CD294-PTGDR2-AHS0106-pAbO	LAG-3-LAG3-AHS0018-pAbO	CD184-CXCR4-AHS0060-pAbO	HLA-DR-CD74-AHS0035-pAbO	CD69-CD69-AHS0010-pAbO	CD152-CTLA4-AHS0017-pAbO	TCR-gamma-delta:B1-TRD-TRG-AHS0015-pAbO	HBD	BRSK1	SNCA
SLC25A39	NA	1.71476e-06	2.9456e-05	1.55311e-07	4.96784e-10	4.96784e-10	4.96784e-10	4.96784e-10	4.96784e-10	4.96784e-10	4.96784e-10	4.96784e-10	3.26448e-05	1.32511e-08	1.99174e-11
HBA1	1.71476e-06	NA	0	4.21885e-15	1.38509e-06	1.38509e-06	1.38509e-06	1.38509e-06	1.38509e-06	1.38509e-06	1.38509e-06	1.38509e-06	0.000753733	6.85352e-07	1.96158e-07
HBA2	2.9456e-05	0	NA	5.35127e-14	5.8341e-05	5.8341e-05	5.8341e-05	5.8341e-05	5.8341e-05	5.8341e-05	5.8341e-05	5.8341e-05	0.000722181	2.42094e-05	7.16502e-06
HBB	1.55311e-07	4.21885e-15	5.35127e-14	NA	4.04102e-07	4.04102e-07	4.04102e-07	4.04102e-07	4.04102e-07	4.04102e-07	4.04102e-07	4.04102e-07	2.41422e-05	1.68024e-07	1.14754e-08
CD95-FAS-AHS0023-pAbO	4.96784e-10	1.38509e-06	5.8341e-05	4.04102e-07	NA	0	0	0	0	0	0	0	0.00474419	1.74971e-12	1.14064e-09
CD294-PTGDR2-AHS0106-pAbO	4.96784e-10	1.38509e-06	5.8341e-05	4.04102e-07	0	NA	0	0	0	0	0	0	0.00474419	1.74971e-12	1.14064e-09
LAG-3-LAG3-AHS0018-pAbO	4.96784e-10	1.38509e-06	5.8341e-05	4.04102e-07	0	0	NA	0	0	0	0	0	0.00474419	1.74971e-12	1.14064e-09
CD184-CXCR4-AHS0060-pAbO	4.96784e-10	1.38509e-06	5.8341e-05	4.04102e-07	0	0	0	NA	0	0	0	0	0.00474419	1.74971e-12	1.14064e-09
HLA-DR-CD74-AHS0035-pAbO	4.96784e-10	1.38509e-06	5.8341e-05	4.04102e-07	0	0	0	0	NA	0	0	0	0.00474419	1.74971e-12	1.14064e-09
CD69-CD69-AHS0010-pAbO	4.96784e-10	1.38509e-06	5.8341e-05	4.04102e-07	0	0	0	0	0	NA	0	0	0.00474419	1.74971e-12	1.14064e-09
CD152-CTLA4-AHS0017-pAbO	4.96784e-10	1.38509e-06	5.8341e-05	4.04102e-07	0	0	0	0	0	0	NA	0	0.00474419	1.74971e-12	1.14064e-09
TCR-gamma-delta:B1-TRD-TRG-AHS0015-pAbO	4.96784e-10	1.38509e-06	5.8341e-05	4.04102e-07	0	0	0	0	0	0	0	NA	0.00474419	1.74971e-12	1.14064e-09
HBD	3.26448e-05	0.000753733	0.000722181	2.41422e-05	0.00474419	0.00474419	0.00474419	0.00474419	0.00474419	0.00474419	0.00474419	0.00474419	NA	0.000887086	2.13773e-06
BRSK1	1.32511e-08	6.85352e-07	2.42094e-05	1.68024e-07	1.74971e-12	1.74971e-12	1.74971e-12	1.74971e-12	1.74971e-12	1.74971e-12	1.74971e-12	1.74971e-12	0.000887086	NA	1.11817e-11
SNCA	1.99174e-11	1.96158e-07	7.16502e-06	1.14754e-08	1.14064e-09	1.14064e-09	1.14064e-09	1.14064e-09	1.14064e-09	1.14064e-09	1.14064e-09	1.14064e-09	2.13773e-06	1.11817e-11	NA
	* significant cluster

## Sheet: Cluster 5
	AC068313.1	MTRNR2L12	MTRNR2L1	MTRNR2L8	MTRNR2L13	PPBP	ITGA2B	PF4	NRGN	ARX	CAVIN2	CLU	SPARC
AC068313.1	NA	6.22343e-06	1.07455e-06	3.41755e-06	1.1947e-05	1.84794e-05	4.94469e-05	5.60002e-06	7.44869e-05	0.00168029	0.000158019	0.00138354	0.00675368
MTRNR2L12	6.22343e-06	NA	2.66454e-15	8.79741e-13	2.68031e-09	7.92488e-08	5.76887e-07	1.02102e-07	1.61034e-05	0.000976915	3.59554e-05	0.000368739	4.43094e-05
MTRNR2L1	1.07455e-06	2.66454e-15	NA	0	9.91347e-11	1.18594e-11	7.54371e-10	1.62905e-11	1.50179e-07	0.000558506	6.44903e-07	1.16662e-05	3.41217e-06
MTRNR2L8	3.41755e-06	8.79741e-13	0	NA	6.87834e-09	2.26432e-11	1.56616e-10	3.29736e-12	1.46572e-08	0.000340334	2.91985e-07	4.12418e-06	1.13645e-06
MTRNR2L13	1.1947e-05	2.68031e-09	9.91347e-11	6.87834e-09	NA	2.73083e-07	3.99867e-06	3.10009e-07	3.65724e-05	0.0114226	0.000198776	0.000427629	0.00206458
PPBP	1.84794e-05	7.92488e-08	1.18594e-11	2.26432e-11	2.73083e-07	NA	0	0	2.74247e-12	0.000285163	1.92098e-10	9.18864e-09	7.57445e-08
ITGA2B	4.94469e-05	5.76887e-07	7.54371e-10	1.56616e-10	3.99867e-06	0	NA	3.35287e-14	7.02105e-13	0.00012786	1.97964e-09	4.64453e-08	1.97197e-07
PF4	5.60002e-06	1.02102e-07	1.62905e-11	3.29736e-12	3.10009e-07	0	3.35287e-14	NA	3.64375e-13	6.66289e-05	2.76468e-11	6.86781e-09	3.44487e-07
NRGN	7.44869e-05	1.61034e-05	1.50179e-07	1.46572e-08	3.65724e-05	2.74247e-12	7.02105e-13	3.64375e-13	NA	0.000104058	4.8807e-11	3.03213e-10	4.29379e-07
ARX	0.00168029	0.000976915	0.000558506	0.000340334	0.0114226	0.000285163	0.00012786	6.66289e-05	0.000104058	NA	1.93727e-06	3.19706e-05	0.000381129
CAVIN2	0.000158019	3.59554e-05	6.44903e-07	2.91985e-07	0.000198776	1.92098e-10	1.97964e-09	2.76468e-11	4.8807e-11	1.93727e-06	NA	9.32587e-15	4.85767e-08
CLU	0.00138354	0.000368739	1.16662e-05	4.12418e-06	0.000427629	9.18864e-09	4.64453e-08	6.86781e-09	3.03213e-10	3.19706e-05	9.32587e-15	NA	2.84449e-08
SPARC	0.00675368	4.43094e-05	3.41217e-06	1.13645e-06	0.00206458	7.57445e-08	1.97197e-07	3.44487e-07	4.29379e-07	0.000381129	4.85767e-08	2.84449e-08	NA
	* significant cluster

## Sheet: Cluster 6
	HLA-DQB1	TDRD3	C11orf1	Z95114.1	PXDN	LIFR	MEG3	C5orf63
HLA-DQB1	NA	2.76544e-07	1.20143e-05	0.000260752	0.000221995	5.09015e-07	8.39269e-07	2.68911e-05
TDRD3	2.76544e-07	NA	8.88178e-16	2.69822e-06	6.57366e-05	1.68252e-11	2.58904e-13	3.65474e-10
C11orf1	1.20143e-05	8.88178e-16	NA	1.72228e-05	0.000216702	3.0661e-09	2.73168e-11	1.58554e-09
Z95114.1	0.000260752	2.69822e-06	1.72228e-05	NA	5.96225e-11	7.86976e-09	4.16404e-07	2.36987e-09
PXDN	0.000221995	6.57366e-05	0.000216702	5.96225e-11	NA	6.15452e-07	1.32494e-05	7.29138e-07
LIFR	5.09015e-07	1.68252e-11	3.0661e-09	7.86976e-09	6.15452e-07	NA	8.88178e-14	7.85283e-12
MEG3	8.39269e-07	2.58904e-13	2.73168e-11	4.16404e-07	1.32494e-05	8.88178e-14	NA	5.84199e-12
C5orf63	2.68911e-05	3.65474e-10	1.58554e-09	2.36987e-09	7.29138e-07	7.85283e-12	5.84199e-12	NA
	* significant cluster

## Sheet: Cluster 7
	NBPF9	NBPF20	ABCB8	MS4A1
NBPF9	NA	6.06826e-12	7.7468e-07	0.000202211
NBPF20	6.06826e-12	NA	3.33827e-08	1.1549e-05
ABCB8	7.7468e-07	3.33827e-08	NA	4.05673e-06
MS4A1	0.000202211	1.1549e-05	4.05673e-06	NA
	* significant cluster

## Sheet: Cluster 8
	FAM129C	IGHD	CD79B	LINC00926	IGHM	CD19
FAM129C	NA	1.5401e-06	4.17925e-06	2.66582e-06	3.43727e-06	8.21563e-05
IGHD	1.5401e-06	NA	1.10723e-11	1.62981e-13	1.05427e-12	4.4934e-07
CD79B	4.17925e-06	1.10723e-11	NA	6.66134e-15	6.66134e-16	2.22333e-09
LINC00926	2.66582e-06	1.62981e-13	6.66134e-15	NA	1.79856e-13	4.04466e-10
IGHM	3.43727e-06	1.05427e-12	6.66134e-16	1.79856e-13	NA	3.43258e-09
CD19	8.21563e-05	4.4934e-07	2.22333e-09	4.04466e-10	3.43258e-09	NA
	* significant cluster

## Sheet: Cluster 9
	ABHD11	KAT2A	ANKRD18A	C2orf40	ZC3H10	ZNF510	LINC01006	AC119396.1	AC068389.1	LINC02484	LINC00668	AC008033.3	TIGD5	AC074032.1	GEMIN6	MAPKAPK5	RAB37	AL591767.1	AC012640.1	CUX2	CERS5
ABHD11	NA	0	0	0	0	0	0	0	0	0	0	0	0	0	6.21725e-15	0	0	9.54792e-13	3.50631e-11	2.52021e-13	1.69198e-13
KAT2A	0	NA	2.88658e-15	4.44089e-16	0	0	0	0	0	0	2.22045e-16	0	2.22045e-16	0	4.66294e-15	2.66454e-15	2.22045e-16	8.70859e-13	1.79154e-11	9.41469e-14	6.68354e-14
ANKRD18A	0	2.88658e-15	NA	0	0	0	0	0	0	0	0	0	0	4.44089e-16	1.28786e-14	2.66454e-15	3.9968e-15	8.3713e-12	1.47369e-10	2.30571e-12	4.30322e-12
C2orf40	0	4.44089e-16	0	NA	0	0	0	0	0	0	0	0	0	0	5.32907e-15	1.33227e-15	9.32587e-15	1.05693e-13	2.45803e-12	1.9984e-14	4.6807e-13
ZC3H10	0	0	0	0	NA	0	0	0	0	0	0	0	0	0	0	8.88178e-16	0	1.33227e-15	1.9984e-13	8.88178e-16	3.77476e-15
ZNF510	0	0	0	0	0	NA	0	0	0	0	0	0	0	0	4.44089e-16	8.88178e-16	4.44089e-16	1.88738e-14	8.17124e-13	3.9968e-15	3.33067e-14
LINC01006	0	0	0	0	0	0	NA	0	0	0	0	0	0	0	0	1.68754e-14	8.88178e-16	4.44089e-16	4.92939e-14	2.22045e-16	3.9968e-15
AC119396.1	0	0	0	0	0	0	0	NA	0	0	0	0	0	0	2.22045e-16	1.22125e-14	4.44089e-16	3.10862e-15	2.14495e-13	4.44089e-16	1.57652e-14
AC068389.1	0	0	0	0	0	0	0	0	NA	0	0	0	0	0	0	2.39808e-14	4.44089e-16	1.33227e-15	2.34479e-13	2.22045e-16	1.37668e-14
LINC02484	0	0	0	0	0	0	0	0	0	NA	0	0	0	0	0	2.57572e-14	6.66134e-16	1.33227e-15	2.06946e-13	2.22045e-16	1.46549e-14
LINC00668	0	2.22045e-16	0	0	0	0	0	0	0	0	NA	0	0	0	0	2.4869e-14	6.66134e-16	8.88178e-16	1.89404e-13	2.22045e-16	1.55431e-14
AC008033.3	0	0	0	0	0	0	0	0	0	0	0	NA	0	0	4.44089e-16	1.64313e-14	0	1.77636e-15	5.24247e-13	1.55431e-15	4.06342e-14
TIGD5	0	2.22045e-16	0	0	0	0	0	0	0	0	0	0	NA	0	0	2.22045e-15	0	2.66454e-15	1.01874e-12	8.88178e-16	2.93099e-14
AC074032.1	0	0	4.44089e-16	0	0	0	0	0	0	0	0	0	0	NA	0	8.70415e-14	6.66134e-16	4.44089e-16	2.2089e-12	8.21565e-15	1.03029e-13
GEMIN6	6.21725e-15	4.66294e-15	1.28786e-14	5.32907e-15	0	4.44089e-16	0	2.22045e-16	0	0	0	4.44089e-16	0	0	NA	4.03233e-13	4.88498e-15	2.44249e-14	1.61293e-11	5.01821e-14	1.15907e-13
MAPKAPK5	0	2.66454e-15	2.66454e-15	1.33227e-15	8.88178e-16	8.88178e-16	1.68754e-14	1.22125e-14	2.39808e-14	2.57572e-14	2.4869e-14	1.64313e-14	2.22045e-15	8.70415e-14	4.03233e-13	NA	0	4.14664e-11	1.8327e-09	3.95928e-11	2.03673e-11
RAB37	0	2.22045e-16	3.9968e-15	9.32587e-15	0	4.44089e-16	8.88178e-16	4.44089e-16	4.44089e-16	6.66134e-16	6.66134e-16	0	0	6.66134e-16	4.88498e-15	0	NA	4.76508e-13	2.21755e-10	2.16183e-12	1.43219e-13
AL591767.1	9.54792e-13	8.70859e-13	8.3713e-12	1.05693e-13	1.33227e-15	1.88738e-14	4.44089e-16	3.10862e-15	1.33227e-15	1.33227e-15	8.88178e-16	1.77636e-15	2.66454e-15	4.44089e-16	2.44249e-14	4.14664e-11	4.76508e-13	NA	1.9984e-15	8.21565e-15	8.88178e-16
AC012640.1	3.50631e-11	1.79154e-11	1.47369e-10	2.45803e-12	1.9984e-13	8.17124e-13	4.92939e-14	2.14495e-13	2.34479e-13	2.06946e-13	1.89404e-13	5.24247e-13	1.01874e-12	2.2089e-12	1.61293e-11	1.8327e-09	2.21755e-10	1.9984e-15	NA	1.1362e-12	2.96652e-13
CUX2	2.52021e-13	9.41469e-14	2.30571e-12	1.9984e-14	8.88178e-16	3.9968e-15	2.22045e-16	4.44089e-16	2.22045e-16	2.22045e-16	2.22045e-16	1.55431e-15	8.88178e-16	8.21565e-15	5.01821e-14	3.95928e-11	2.16183e-12	8.21565e-15	1.1362e-12	NA	0
CERS5	1.69198e-13	6.68354e-14	4.30322e-12	4.6807e-13	3.77476e-15	3.33067e-14	3.9968e-15	1.57652e-14	1.37668e-14	1.46549e-14	1.55431e-14	4.06342e-14	2.93099e-14	1.03029e-13	1.15907e-13	2.03673e-11	1.43219e-13	8.88178e-16	2.96652e-13	0	NA
	* significant cluster

## Sheet: Cluster 10
	ARID4B	BIRC3
ARID4B	NA	0.341245
BIRC3	0.341245	NA
	* non-significant cluster

[truncated: 8 more sheets: Cluster 11, Cluster 12, Cluster 13, Cluster 14, Cluster 15, Cluster 16, Cluster 17, Cluster 18]
