# Supplementary material for: Dysregulated metal ion homeostasis underscores non-canonical function of CD8+ T cell during COVID-19
Source: Front Med (Lausanne). 2023 Oct 10;10:1282390. doi: 10.3389/fmed.2023.1282390 (PMC10598344; doi:10.3389/fmed.2023.1282390)
Supplement: Supplementary file 1 [file Data_Sheet_1.ZIP › supplementary file 7.xlsx]

## Sheet: Sheet2
Supplementary file 7a: List of genes (174 in total) within significant clusters (10 in total) through Pearson correlation analyis
Cluster	Genes
Cluster 3	AHCYL1
Cluster 3	FDX2
Cluster 3	SLC52A1
Cluster 3	AC005091.1
Cluster 3	BACH2
Cluster 4	SLC25A39
Cluster 4	HBA1
Cluster 4	HBA2
Cluster 4	HBB
Cluster 4	CD95-FAS-AHS0023-pAbO
Cluster 4	CD294-PTGDR2-AHS0106-pAbO
Cluster 4	LAG-3-LAG3-AHS0018-pAbO
Cluster 4	CD184-CXCR4-AHS0060-pAbO
Cluster 4	HLA-DR-CD74-AHS0035-pAbO
Cluster 4	CD69-CD69-AHS0010-pAbO
Cluster 4	CD152-CTLA4-AHS0017-pAbO
Cluster 4	TCR-gamma-delta:B1-TRD-TRG-AHS0015-pAbO
Cluster 4	HBD
Cluster 4	BRSK1
Cluster 4	SNCA
Cluster 5	AC068313.1
Cluster 5	MTRNR2L12
Cluster 5	MTRNR2L1
Cluster 5	MTRNR2L8
Cluster 5	MTRNR2L13
Cluster 5	PPBP
Cluster 5	ITGA2B
Cluster 5	PF4
Cluster 5	NRGN
Cluster 5	ARX
Cluster 5	CAVIN2
Cluster 5	CLU
Cluster 5	SPARC
Cluster 6	HLA-DQB1
Cluster 6	TDRD3
Cluster 6	C11orf1
Cluster 6	Z95114.1
Cluster 6	PXDN
Cluster 6	LIFR
Cluster 6	MEG3
Cluster 6	C5orf63
Cluster 7	NBPF9
Cluster 7	NBPF20
Cluster 7	ABCB8
Cluster 7	MS4A1
Cluster 8	FAM129C
Cluster 8	IGHD
Cluster 8	CD79B
Cluster 8	LINC00926
Cluster 8	IGHM
Cluster 8	CD19
Cluster 9	ABHD11
Cluster 9	KAT2A
Cluster 9	ANKRD18A
Cluster 9	C2orf40
Cluster 9	ZC3H10
Cluster 9	ZNF510
Cluster 9	LINC01006
Cluster 9	AC119396.1
Cluster 9	AC068389.1
Cluster 9	LINC02484
Cluster 9	LINC00668
Cluster 9	AC008033.3
Cluster 9	TIGD5
Cluster 9	AC074032.1
Cluster 9	GEMIN6
Cluster 9	MAPKAPK5
Cluster 9	RAB37
Cluster 9	AL591767.1
Cluster 9	AC012640.1
Cluster 9	CUX2
Cluster 9	CERS5
Cluster 12	CD37
Cluster 12	ANKZF1
Cluster 12	IKZF3
Cluster 12	ANO9
Cluster 12	PABPN1
Cluster 12	TRIR
Cluster 12	GPSM3
Cluster 12	TAF3
Cluster 12	SERP1
Cluster 12	KHDRBS1
Cluster 14	DNAJA1
Cluster 14	MT2A
Cluster 14	FOSB
Cluster 14	MT1E
Cluster 14	NFKBIA
Cluster 14	PPP1R15A
Cluster 14	EGR1
Cluster 14	CSRNP1
Cluster 14	TIPARP
Cluster 14	GADD45B
Cluster 14	ISG15
Cluster 14	SRGN
Cluster 14	S100A10
Cluster 14	MCL1
Cluster 14	CFL1
Cluster 14	RHOA
Cluster 14	ROCK1
Cluster 14	AC007952.4
Cluster 14	FOS
Cluster 14	ZFP36
Cluster 14	KLF6
Cluster 14	DUSP1
Cluster 14	JUN
Cluster 14	MT1X
Cluster 14	IRS2
Cluster 14	DDX3Y
Cluster 14	SUMO3
Cluster 14	IRF2BP2
Cluster 14	RGCC
Cluster 14	TNFAIP3
Cluster 14	KLF9
Cluster 14	ZNF331
Cluster 14	CYCS
Cluster 14	PNRC1
Cluster 14	JUND
Cluster 14	TRA2B
Cluster 14	BZW1
Cluster 14	CD55
Cluster 14	NUFIP2
Cluster 14	KDM2A
Cluster 14	HSPA9
Cluster 14	KIF5B
Cluster 14	ATF4
Cluster 14	SNU13
Cluster 14	SLC25A3
Cluster 14	WTAP
Cluster 14	PPIG
Cluster 14	JUNB
Cluster 14	EIF5
Cluster 14	CCNL1
Cluster 14	ARF1
Cluster 14	VIM
Cluster 14	UBE2D3
Cluster 15	PPP2R5C
Cluster 15	CEMIP2
Cluster 15	SYNE2
Cluster 15	GOLGA8B
Cluster 15	AKNA
Cluster 15	SNHG25
Cluster 15	ARHGEF1
Cluster 15	OGA
Cluster 15	LIMD2
Cluster 15	DDX17
Cluster 15	RASGRP2
Cluster 15	IRF3
Cluster 15	HSP90AA1
Cluster 15	HLA-A
Cluster 15	SMAP2
Cluster 15	HNRNPH1
Cluster 15	HLA-E
Cluster 15	HNRNPD
Cluster 15	EZR
Cluster 15	RBCK1
Cluster 15	CORO1A
Cluster 15	TRABD
Cluster 15	TAPBP
Cluster 15	EWSR1
Cluster 15	GIGYF1
Cluster 15	ACTB
Cluster 15	SRSF11
Cluster 15	PNISR
Cluster 15	SFPQ
Cluster 15	MALAT1
Cluster 15	HNRNPL
Cluster 15	BRD2
Cluster 15	PRPF38B
Cluster 15	GGNBP2
Cluster 15	USP7
Cluster 15	HNRNPU
Cluster 15	AHNAK

## Sheet: Sheet1
Supplementary file 7b: Significant cluster specific genes across three comparison groups
hvp: healthy vs positive; hvr: healthy vs recovered; pvr: positive vs recovered
cluster 3			cluster 4			cluster 5			cluster 6			cluster 7			cluster 8			cluster 9			cluster 12			cluster 14			cluster 15
hvp	hvr	pvr	hvp	hvr	pvr	hvp	hvr	pvr	hvp	hvr	pvr	hvp	hvr	pvr	hvp	hvr	pvr	hvp	hvr	pvr	hvp	hvr	pvr	hvp	hvr	pvr	hvp	hvr	pvr
AC005091.1	AC005091.1	BACH2	BRSK1	none	BRSK1	MTRNR2L1	AC068313.1	AC068313.1	none	HLA-DQB1	C11orf1	ABCB8	MS4A1	none	CD19	CD19	IGHM	ABHD11	none	none	ANKZF1	CD37	GPSM3	DDX3Y	JUND	AC007952.4	AKNA	CORO1A	ACTB
AHCYL1	BACH2		CD152-CTLA4-AHS0017-pAbO		HBA1	MTRNR2L12	MTRNR2L1	ARX			C5orf63	NBPF20			CD79B	CD79B		AC008033.3			ANO9	PABPN1	KHDRBS1	DUSP1		ARF1	HSP90AA1	DDX17	AHNAK
BACH2	FDX2		CD184-CXCR4-AHS0060-pAbO		HBA2	MTRNR2L13	MTRNR2L12	CAVIN2			LIFR	NBPF9			FAM129C	FAM129C		AC012640.1			CD37	TRIR	SERP1	EGR1		ATF4	MALAT1	HLA-E	AKNA
FDX2	SLC52A1		CD294-PTGDR2-AHS0106-pAbO		HBB	MTRNR2L8	NRGN	CLU			MEG3				IGHD	IGHD		AC068389.1			IKZF3		TAF3	FOS		BZW1	PPP2R5C	HNRNPH1	ARHGEF1
SLC52A1			CD69-CD69-AHS0010-pAbO		HBD	PPBP		ITGA2B			PXDN				IGHM	IGHM		AC074032.1					TRIR	FOSB		CCNL1	SRSF11	HSP90AA1	BRD2
			CD95-FAS-AHS0023-pAbO		SNCA			MTRNR2L12			TDRD3				LINC00926			AC119396.1						IRS2		CD55	SYNE2	LIMD2	CEMIP2
			HBA1					NRGN			Z95114.1							AL591767.1						JUN		CFL1		MALAT1	DDX17
			HBA2					PF4										ANKRD18A						JUNB		CSRNP1		RASGRP2	EWSR1
			HBB					PPBP										C2orf40						JUND		CYCS		RBCK1	EZR
			HLA-DR-CD74-AHS0035-pAbO					SPARC										CERS5						KLF6		DDX3Y		SMAP2	GGNBP2
			LAG-3-LAG3-AHS0018-pAbO															CUX2						KLF9		DNAJA1		SNHG25	GIGYF1
			TCR-gamma-delta:B1-TRD-TRG-AHS0015-pAbO															GEMIN6						MCL1		DUSP1			GOLGA8B
																		KAT2A						MT1E		EGR1			HLA-A
																		LINC00668						MT1X		EIF5			HLA-E
																		LINC01006						MT2A		FOS			HNRNPD
																		LINC02484						NFKBIA		FOSB			HNRNPH1
																		MAPKAPK5						PPP1R15A		GADD45B			HNRNPL
																		RAB37						RGCC		HSPA9			HNRNPU
																		TIGD5						SRGN		IRF2BP2			IRF3
																		ZC3H10						TNFAIP3		IRS2			MALAT1
																		ZNF510						TRA2B		ISG15			OGA
																								ZFP36		JUN			PNISR
																								ZNF331		JUNB			PRPF38B
																										JUND			SFPQ
																										KDM2A			SMAP2
																										KIF5B			SNHG25
																										KLF6			TAPBP
																										KLF9			TRABD
																										MCL1			USP7
																										MT1E
																										MT1X
																										MT2A
																										NFKBIA
																										NUFIP2
																										PNRC1
																										PPIG
																										RGCC
																										RHOA
																										ROCK1
																										S100A10
																										SLC25A3
																										SNU13
																										SRGN
																										SUMO3
																										TIPARP
																										TNFAIP3
																										UBE2D3
																										VIM
																										WTAP
																										ZFP36
																										ZNF331

## Sheet: Sheet3
Supplementary file 7c: Upregulated and downregulated significant cluster specific genes across Healthy vs Positive group
Healthy vs Positive (up in positive)											Healthy vs Positive (down in positive)
cluster 3	cluster 4	cluster 5	cluster 6	cluster 7	cluster 8	cluster 9	cluster 12	cluster 14	cluster 15		cluster 3	cluster 4	cluster 5	cluster 6	cluster 7	cluster 8	cluster 9	cluster 12	cluster 14	cluster 15
none	none	MTRNR2L1	none	NBPF9	none	none	none	MT2A	SYNE2			SLC25A39	MTRNR2L12	none	NBPF20	FAM129C	ABHD11	ANKZF1	none	MALAT1
		MTRNR2L8						FOSB	PPP2R5C		AC005091.1	HBA1	MTRNR2L1		ABCB8	IGHM	KAT2A	IKZF3
		PPBP						MT1E	HSP90AA1		BACH2	HBA2				CD19	ANKRD18A	ANO9
		MTRNR2L12						NFKBIA	SRSF11		FDX2	HBB				IGHD	C2orf40	CD37
		MTRNR2L13						PPP1R15A	MALAT1		AHCYL1	CD95-FAS-AHS0023-pAbO				CD79B	ZC3H10
								EGR1	AKNA			CD294-PTGDR2-AHS0106-pAbO				LINC00926	ZNF510
								FOS				LAG-3-LAG3-AHS0018-pAbO					LINC01006
								ZFP36				CD184-CXCR4-AHS0060-pAbO					AC119396.1
								KLF6				HLA-DR-CD74-AHS0035-pAbO					AC068389.1
								DUSP1				CD69-CD69-AHS0010-pAbO					LINC02484
								JUN				CD152-CTLA4-AHS0017-pAbO					LINC00668
								MT1X				TCR-gamma-delta:B1-TRD-TRG-AHS0015-pAbO					AC008033.3
								IRS2				BRSK1					TIGD5
								DDX3Y									AC074032.1
								RGCC									GEMIN6
								TNFAIP3									MAPKAPK5
								KLF9									RAB37
								ZNF331									AL591767.1
								JUND									AC012640.1
								TRA2B									CUX2
								SRGN									CERS5
								MCL1
								JUNB

## Sheet: Sheet4
Supplementary file 7d: Upregulated and downregulated significant cluster specific genes across Healthy vs Recovered group
Healthy vs Recovered (up in recovered)											Healthy vs Recovered (down in recovered)
cluster 3	cluster 4	cluster 5	cluster 6	cluster 7	cluster 8	cluster 9	cluster 12	cluster 14	cluster 15		cluster 3	cluster 4	cluster 5	cluster 6	cluster 7	cluster 8	cluster 9	cluster 12	cluster 14	cluster 15
none	none	MTRNR2L12	none	none	none	none	none	none	HSP90AA1		SLC52A1	none	NRGN	HLA-DQB1	MS4A1	FAM129C	none	PABPN1	JUND	DDX17
		MTRNR2L1									AC005091.1		AC068313.1			IGHM		CD37		SMAP2
											BACH2					CD19		TRIR		RBCK1
											FDX2					IGHD				CORO1A
																CD79B				LIMD2
																				HNRNPH1
																				MALAT1
																				SNHG25
																				RASGRP2
																				HLA-E

## Sheet: Sheet5
Supplementary file 7e: Upregulated and downregulated significant cluster specific genes across Positive vs Recovered group
Positive vs Recovered (up in recovered)											Positive vs Recovered (down in recovered)
cluster 3	cluster 4	cluster 5	cluster 6	cluster 7	cluster 8	cluster 9	cluster 12	cluster 14	cluster 15		cluster 3	cluster 4	cluster 5	cluster 6	cluster 7	cluster 8	cluster 9	cluster 12	cluster 14	cluster 15
none	none	PPBP	none	none	IGHM	none	TRIR	MT2A	SMAP2		BACH2	HBA1	MTRNR2L12	TDRD3	none	none	none	none	DNAJA1	none
		NRGN					GPSM3	FOSB	HNRNPL			HBA2	ARX	C11orf1					ISG15
		CLU						MT1E	GGNBP2			HBB		Z95114.1
		SPARC						NFKBIA	USP7			HBD		PXDN
		AC068313.1						EGR1	HNRNPU			BRSK1		LIFR
		ITGA2B						CSRNP1	HLA-E			SNCA		MEG3
		PF4						TIPARP	ACTB					C5orf63
		CAVIN2						GADD45B	CEMIP2
								MCL1	HLA-A
								AC007952.4	HNRNPH1
								FOS	TAPBP
								ZFP36	AKNA
								KLF6	SNHG25
								DUSP1	GIGYF1
								JUN	SFPQ
								MT1X	BRD2
								IRS2	GOLGA8B
								DDX3Y	ARHGEF1
								SUMO3	OGA
								IRF2BP2	DDX17
								RGCC	IRF3
								TNFAIP3	HNRNPD
								KLF9	EZR
								ZNF331	TRABD
								CYCS	EWSR1
								PNRC1	PNISR
								JUND	MALAT1
								BZW1	PRPF38B
								CD55	AHNAK
								NUFIP2
								KDM2A
								HSPA9
								KIF5B
								ATF4
								SNU13
								SLC25A3
								WTAP
								JUNB
								EIF5
								CCNL1
								VIM
								UBE2D3
								CFL1
								RHOA
								ARF1
								SRGN
								S100A10
								ROCK1
								PPIG
