# Supplementary material for: Dysregulated metal ion homeostasis underscores non-canonical function of CD8+ T cell during COVID-19
Source: Front Med (Lausanne). 2023 Oct 10;10:1282390. doi: 10.3389/fmed.2023.1282390 (PMC10598344; doi:10.3389/fmed.2023.1282390)
Supplement: Supplementary file 1 [file Data_Sheet_1.ZIP › supplementary file 8.xlsx]

## Sheet: HvP_Up_in_positive
Supplementary file 8a: GO pathway result for upregulalated DEGs in positive within Healthy vs Positive group
Cluster	Term	nGenes	P-value	Adjusted P-value	Genes
Cluster 14	Apoptosis	8	0.00116207	0.0180484	RGCC;TNFAIP3;PPP1R15A;MCL1;ZFP36;IRS2;EGR1;FOS
Cluster 14	Metal ion homeostasis	5	3.42e-07	4.25e-05	JUN;MT2A;MT1X;FOS;MT1E
Cluster 14	Cellular biosynthetic processes	3	0.00111199	0.0178277	EGR1;RGCC;IRS2
Cluster 14	Cellular metabolic processes	3	0.00766319	0.0458348	NFKBIA;TNFAIP3;EGR1
Cluster 14	Catabolic processes	2	0.00688097	0.0458348	TNFAIP3;ZFP36
Cluster 14	Lymphocyte proliferation	6	0.0015224	0.0199113	JUN;JUND;RGCC;IRS2;JUNB;TNFAIP3
Cluster 14	Epithelial cell proliferation	3	0.000343811	0.00657209	ZFP36;KLF9;RGCC
Cluster 14	Response to cytokine	14	3.83e-08	6.35e-06	EGR1;MT2A;ZFP36;DUSP1;MT1X;FOS;JUNB;MCL1;NFKBIA;TNFAIP3;IRS2;SRGN;ZFP36;RGCC
Cluster 14	Inflammatory response	4	0.00466172	0.0458348	JUN;FOS;NFKBIA;TNFAIP3
Cluster 14	Response to interleukin	4	0.000288158	0.00572858	ZFP36;TNFAIP3;NFKBIA;EGR1
Cluster 14	Cell cycle regulation	8	8.16e-07	8.11e-05	PPP1R15A;JUN;JUND;RGCC;DUSP1;JUNB;ZFP36;HSP90AA1
Cluster 14	Defense reponse	2	0.00766319	0.0458348	ZFP36;TNFAIP3
Cluster 14	Response to oxidative stress	5	2.82e-05	0.00077914	EGR1;JUN;ZFP36;TNFAIP3;FOS
Cluster 14	ER stress	2	0.00703296	0.0458348	PPP1R15A;JUN
Cluster 14	Response to lipid	2	0.0103045	0.0487745	NFKBIA;IRS2
Cluster 14	Regulation of transcription	13	4.67e-06	0.000197145	NFKBIA;EGR1;JUN;KLF6;JUND;RGCC;FOS;JUNB;KLF9;FOSB;ZFP36;ZNF331;TNFAIP3
Cluster 14	Post translational modification	8	0.00573729	0.0458348	TNFAIP3;EGR1;JUN;FOS;PPP1R15A;DUSP1;ZFP36;IRS2
Cluster 14	Response to glucose	2	0.00143957	0.0196447	TRA2B;IRS2
Cluster 14	Intracellular signal transduction	3	0.00146248	0.0196447	DUSP1;TNFAIP3;MCL1
Cluster 14	Fc receptor signaling	2	0.00715702	0.0458348	JUN;FOS
Cluster 14	Response to lipopolysaccharide	2	0.00831809	0.0469783	ZFP36;TNFAIP3
Cluster 15	Apoptosis	1	0.00598569	0.0398051	HSP90AA1
Cluster 15	Cellular biosynthetic processes	1	0.00807363	0.0398051	HSP90AA1
Cluster 15	Cellular metabolic processes	1	0.00329583	0.0398051	HSP90AA1
Cluster 15	Catabolic processes	1	0.00538847	0.0398051	HSP90AA1
Cluster 15	Response to interferon	1	0.0107527	0.0398051	HSP90AA1
Cluster 15	Cell-cell adhesion	1	0.0122385	0.0398464	AKNA
Cluster 15	Defense reponse	1	0.00837	0.0398051	HSP90AA1
Cluster 15	Unfolded protein response	1	0.0146119	0.0417484	HSP90AA1
Cluster 15	Mitochondrial response	1	0.00717924	0.0398051	HSP90AA1
Cluster 15	Post translational modification	2	0.00155591	0.0398051	HSP90AA1;PPP2R5C
Cluster 15	Fc receptor signaling	1	0.0211143	0.0491355	HSP90AA1
Cluster 15	Post transcriptional modification	1	0.0234699	0.0497847	SRSF11
Cluster 15	Neurological response	2	0.00209839	0.0398051	AKNA;HSP90AA1
Cluster 15	Actin polymerization & depolymerization	1	0.00329583	0.0398051	SYNE2
Cluster 15	Response to temperature	1	0.0234699	0.0497847	HSP90AA1
Cluster 5	Apoptosis	2	6.79e-06	0.000133	MTRNR2L8;MTRNR2L1
Cluster 5	Antimicrobial humoral immune response mediated by antimicrobial peptide	1	0.015899	0.039945	PPBP
Cluster 5	Lymphocyte chemotaxis	1	0.01738	0.039945	PPBP
Cluster 5	Lymphocyte migration	1	0.019104	0.039945	PPBP
Cluster 5	Response to chemokine	1	0.013923	0.039945	PPBP
Cluster 5	Response to glucose	1	0.00499	0.026392	PPBP

## Sheet: PvR_Up_in_positive
Supplementary file 8b: GO pathway result for upregulalated DEGs in positive within Positive vs Recovered group
Cluster	Term	nGenes	P-value	Adjusted P-value	Genes
Cluster 12	Inflammatory response	1	0.00888032	0.0146642	GPSM3
Cluster 12	Defense reponse	1	0.00977613	0.0146642	GPSM3
Cluster 12	Cellular metabolic processes	1	0.0161347	0.0181515	TRIR
Cluster 12	Catabolic processes	1	0.0017992	0.006745	TRIR
Cluster 12	Intracellular signal transduction	4	0.000328886	0.0085994	JUN;ROCK1;CFL1;RHOA
Cluster 12	Post transcriptional modification	1	0.000499936	0.00449943	TRIR
Cluster 14	Apoptosis	9	0.00150509	0.0234741	HSPA9;NFKBIA;JUN;GADD45B;CFL1;MCL1;ATF4;EGR1;FOS
Cluster 14	Lymphocyte differentiation	2	0.00126355	0.0209856	HSPA9;ZFP36
Cluster 14	Epithelial cell proliferation	2	0.00163347	0.0250371	ZFP36;ROCK1
Cluster 14	Response to cytokine	15	1.73e-07	4.18e-05	EGR1;MT2A;ZFP36;DUSP1;MT1X;FOS;VIM;JUNB;RHOA;MCL1;HSPA9;NFKBIA;ARF1;CFL1;IRS2
Cluster 14	Inflammatory response	3	0.00127472	0.0209856	JUN;FOS;RHOA
Cluster 14	Metal ion homeostasis	6	1.53e-05	0.00150662	MT2A;JUN;MT1X;FOS;MT1E;ARF1
Cluster 14	Response to interleukin	5	0.000183161	0.00599517	HSPA9;ARF1;CFL1;ZFP36;TNFAIP3
Cluster 14	Defense reponse	4	0.000166039	0.00599517	ZFP36;TNFAIP3;VIM;RHOA
Cluster 14	Response to oxidative stress	9	0.000228712	0.00655886	JUN;CYCS;FOS;ATF4;EGR1;ZFP36;TNFAIP3;VIM;RHOA
Cluster 14	Cell-cell adhesion	3	0.000295281	0.00795468	ROCK1;RHOA;S100A10
Cluster 14	Cell cycle regulation	6	7.27e-05	0.00327491	JUN;JUND;RGCC;GADD45B;DUSP1;JUNB
Cluster 14	Response to lipid	4	0.00186642	0.0272008	ZFP36;TNFAIP3;VIM;RHOA
Cluster 14	Response to lipopolysaccharide	4	0.000195568	0.00599517	ZFP36;TNFAIP3;VIM;RHOA
Cluster 14	Regulation of transcription	18	7.34e-06	0.00130475	CSRNP1;EGR1;JUN;JUND;KDM2A;UBE2D3;IRF2BP2;FOS;NFKBIA;ZFP36;KLF6;RGCC;KLF9;FOSB;CCNL1;JUNB;ATF4;ZNF331
Cluster 14	Cellular biosynthetic processes	4	0.000662444	0.0140217	EGR1;RGCC;IRS2;VIM
Cluster 14	Cellular metabolic processes	5	0.000749622	0.0151458	NFKBIA;TIPARP;TNFAIP3;RGCC;VIM
Cluster 14	Post translational modification	2	0.00219715	0.0315043	ZFP36;IRS2
Cluster 14	Intracellular signal transduction	3	0.00399675	0.048015	JUN;FOS;RHOA
Cluster 14	Post transcriptional modification	7	0.0037525	0.0456983	ZFP36;ROCK1
Cluster 14	Regulation of stress fiber organization	4	2.97e-05	0.00240014	RGCC;ROCK1;RHOA;S100A10
Cluster 14	Actin polymerization	5	0.000249167	0.00692217	RGCC;RHOA;S100A10;CFL1;TNFAIP3
Cluster 15	Antigen presentation and processing	3	1.3e-05	0.00101149	HLA-A;HLA-E;TAPBP
Cluster 15	Lymphocyte proliferation	2	5.26e-05	0.00161031	HLA-A;HLA-E
Cluster 15	Lymphocyte activation	1	5.26e-05	0.00161031	HLA-A;HLA-E
Cluster 15	Lymphocyte differentiation	2	0.00230975	0.0213377	DDX17;AKNA
Cluster 15	Response to cytokine	2	0.000971506	0.0101877	HLA-A;HLA-E
Cluster 15	Response to interferon	3	0.000101273	0.0020681	IRF3;HLA-A;HLA-E
Cluster 15	Lymphocyte mediated immune response	2	0.00115618	0.0118052	HLA-A;HLA-E
Cluster 15	Defense reponse	2	0.00430376	0.0379513	HLA-A;HLA-E
Cluster 15	Regulation of transcription	6	0.00517563	0.0446254	DDX17;SFPQ;AKNA;IRF3;HNRNPD;HNRNPU
Cluster 15	Cellular metabolic processes	6	1.05e-06	0.000203311	DDX17;HNRNPL;HNRNPH1;HNRNPD;HNRNPU;AHNAK
Cluster 15	Catabolic processes	2	0.00249203	0.0224862	OGA;HNRNPD
Cluster 15	Post transcriptional modification	8	5.44e-05	0.00161031	HNRNPL;SFPQ;HNRNPH1;HNRNPD;HNRNPU;DDX17;AHNAK;USP7
Cluster 15	Regulation of gene expression	9	0.000121885	0.00225197	DDX17;HNRNPL;HNRNPH1;HNRNPD;HNRNPU;SFPQ;AHNAK;;EZR;TAPBP
Cluster 5	Antimicrobial humoral immune response mediated by antimicrobial peptide	2	0.000209506	0.00384824	PPBP;PF4
Cluster 5	Apoptosis	2	0.00558734	0.0193608	CLU;PF4
Cluster 5	Lymphocyte proliferation	2	0.0269332	0.0404201	CLU;PF4
Cluster 5	Lymphocyte differentiation	2	0.000236575	0.00384824	ITGA2B;PF4
Cluster 5	Megakaryocyte differentiation	2	0.00014896	0.00384824	ITGA2B;PF4
Cluster 5	Lymphocyte chemotaxis	2	0.000250719	0.00384824	PPBP;PF4
Cluster 5	Lymphocyte migration	2	0.000303416	0.00384824	PPBP;PF4
Cluster 5	Response to chemokine	2	0.000160252	0.00384824	PPBP;PF4
Cluster 5	Response to cytokine	3	0.000335753	0.00384824	CLU;PF4;PPBP
Cluster 5	Inflammatory response	2	0.00266195	0.0165263	PPBP;PF4
Cluster 5	Defense reponse	2	0.00489039	0.0193608	PF4;PPBP
Cluster 5	Response to oxidative stress	2	0.00517527	0.0193608	PPBP;PF4
Cluster 5	Cell-cell adhesion	2	0.00448064	0.0193608	SPARC;ITGA2B
Cluster 5	Platelet degranulation	5	1.83e-10	2.73e-08	SPARC;ITGA2B;PPBP;CLU;PF4
Cluster 5	Response to lipid	2	0.00241733	0.0156601	PPBP;PF4
Cluster 5	Response to lipopolysaccharide	2	0.000735101	0.00684563	PPBP;PF4
Cluster 5	Cellular biosynthetic processes	2	0.00419301	0.0193608	PF4;CLU
Cluster 5	Cellular metabolic processes	2	0.00724375	0.0202625	CLU;PF4
Cluster 5	Regulation of Exocytosis	5	1.16e-09	8.61e-08	SPARC;ITGA2B;PPBP;CLU;PF4
Cluster 5	Post translational modification	1	0.00209839	0.015633	CLU

## Sheet: HvP_down_in_positive
Supplementary file 8c: GO pathway result for downregulalated DEGs in positive within Healthy vs Positive group
Cluster	Term	nGenes	P-value	Adjusted P-value	Genes
Cluster 12	Apoptosis	1	0.0382417	0.0472398	IKZF3
Cluster 12	Ion transport	1	0.00976467	0.0205362	ANO9
Cluster 12	Lymphocyte activation	1	0.0029968	0.0167758	IKZF3
Cluster 12	Lymphocyte differentiation	1	0.00359536	0.0167758	IKZF3
Cluster 12	Lymphocyte proliferation	1	0.0091689	0.0205362	IKZF3
Cluster 12	Post translational modification	1	0.0145212	0.0211604	ANKZF1
Cluster 12	Response to hydrogen peroxide	1	0.00698209	0.0205362	ANKZF1
Cluster 12	Response to oxidative stress	1	0.0125414	0.0208992	ANKZF1
Cluster 3	Apoptosis	1	0.0454089	0.0495369	AHCYL1
Cluster 3	Cellular biosynthetic processes	1	0.0029968	0.0119872	FDX2
Cluster 3	Cellular metabolic processes	2	0.00139934	0.0107933	SLC52A1;FDX2
Cluster 3	Ion transport	2	0.00259762	0.0116893	AHCYL1;SLC52A1
Cluster 3	Lymphocyte mediated immune response	1	0.00399424	0.0143578	BACH2
Cluster 3	Metal ion homeostasis	1	0.0141255	0.0209436	AHCYL1
Cluster 3	Mitochondrial response	1	0.00139934	0.0107933	AHCYL1
Cluster 3	Post transcriptional modification	2	0.00219831	0.0113056	AHCYL1;BACH2
Cluster 3	Response to angiotensin	1	0.00139934	0.0107933	AHCYL1
Cluster 4	Cell cycle regulation	1	0.0320832	0.0480757	BRSK1
Cluster 4	Lymphocyte differentiation	1	0.0188579	0.0321693	BRSK1
Cluster 4	Neurological response	1	0.00747819	0.0240603	BRSK1
Cluster 4	Response to glucose starvation	1	0.0107048	0.0240603	BRSK1
Cluster 4	Response to UV	1	0.0245084	0.0394858	BRSK1
Cluster 5	Apoptosis	1	0.00169929	0.00329821	MTRNR2L1
Cluster 7	Ion transport	1	0.012163	0.0207779	ABCB8
Cluster 8	Antigen processing and presentation	2	0.000835553	0.0116977	CD79B;CD19
Cluster 8	Cell cycle regulation	1	0.00698104	0.0143627	CD19
Cluster 8	Lymphocyte activation	2	0.0037447	0.0143627	CD19;CD79B
Cluster 8	Lymphocyte differentiation	1	0.0151586	0.0192928	CD79B
Cluster 8	Lymphocyte mediated immune response	2	0.00249771	0.0143627	CD19;CD79B
Cluster 8	Lymphocyte proliferation	1	0.00797515	0.0143627	CD19
Cluster 8	Metal ion homeostasis	1	0.00673239	0.0143627	CD19
Cluster 8	Response to lipid	1	0.00747819	0.0143627	CD19
Cluster 9	Post transcriptional modification	2	0.000336583	0.0376973	ZC3H10;MAPKAPK5

## Sheet: PvR_down_in_positive
Supplementary file 8d: GO pathway result for downregulalated DEGs in positive within Positive vs Recovered group
Cluster	Term	nGenes	P-value	Adjusted P-value	Genes
Cluster 14	Apoptosis	1	0.00638984	0.0106048	DNAJA1
Cluster 14	Catabolic processes	1	0.000999752	0.0060894	ISG15
Cluster 14	Cell cycle regulation	1	0.00479429	0.00964416	DNAJA1
Cluster 14	Cell-cell adhesion	1	0.00748604	0.0111459	ISG15
Cluster 14	Defense reponse	1	0.0123618	0.0165647	ISG15
Cluster 14	Inflammatory response	2	0.000599909	0.00574199	ISG15;DNAJA1
Cluster 14	Mitochondrial response	2	3.9e-07	2.61e-05	DNAJA1;ISG15
Cluster 14	Post translational modification	2	3.9e-07	2.61e-05	DNAJA1;ISG15
Cluster 14	Regulation of viral processes	1	0.00539277	0.0100358	ISG15
Cluster 14	Response to cytokine	1	0.0054925	0.0100358	ISG15
Cluster 14	Response to interferon	1	0.000899799	0.0060894	ISG15
Cluster 14	Response to interleukin	1	0.00329731	0.00964416	DNAJA1
Cluster 14	Unfolded protein response	1	0.00489405	0.00964416	DNAJA1
Cluster 3	Lymphocyte mediated immune response	1	0.000999977	0.00499989	BACH2
Cluster 3	Post transcriptional modification	1	0.00199996	0.00499991	BACH2
Cluster 4	Actin polymerization	1	0.003595	0.0155523	SNCA
Cluster 4	Apoptosis	1	0.014019	0.0278979	SNCA
Cluster 4	Catabolic processes	1	0.0125355	0.0268232	SNCA
Cluster 4	Cell cycle regulation	1	0.0383762	0.048394	BRSK1
Cluster 4	Cellular biosynthetic processes	1	0.00149922	0.0155523	SNCA
Cluster 4	Cellular metabolic processes	1	0.0038941	0.0158148	SNCA
Cluster 4	Defense reponse	1	0.0290456	0.0404201	SNCA
Cluster 4	Inflammatory response	1	0.0264078	0.0390701	SNCA
Cluster 4	Intracellular signal transduction	1	0.00658262	0.0225852	SNCA
Cluster 4	Ion transport	1	0.00747745	0.0228925	SNCA
Cluster 4	Metal ion homeostasis	1	0.0131291	0.0272156	SNCA
Cluster 4	Neurological response	2	3.25e-05	0.000808521	BRSK1;SNCA
Cluster 4	Platelet-derived growth factor receptor signaling pathway	1	0.00329583	0.0155523	SNCA
Cluster 4	Post translational modification	1	0.00299658	0.0155523	SNCA
Cluster 4	Receptor mediated endocytosis	1	0.00807363	0.0231382	SNCA
Cluster 4	Regulation of Exocytosis	1	0.00269726	0.0155523	SNCA
Cluster 4	Response to glucose	1	0.0128323	0.0271663	BRSK1
Cluster 4	Response to lipid	1	0.003595	0.0155523	SNCA
Cluster 4	Response to oxidative stress	1	0.00239786	0.0155523	SNCA
Cluster 4	Unfolded protein response	1	0.00239786	0.0155523	SNCA
Cluster 5	Neurological response	1	0.0010997	0.00419782	ARX
Cluster 6	Catabolic processes	1	0.00628419	0.0251274	PXDN
Cluster 6	Cell-cell adhesion	1	0.00717924	0.0251274	PXDN
Cluster 6	Cellular metabolic processes	1	0.00866951	0.0260085	PXDN
Cluster 6	Neurological response	1	0.00149922	0.0251274	LIFR
Cluster 6	Response to cytokine	1	0.00658262	0.0251274	LIFR

## Sheet: HvR_up_in_recovered
Supplementary file 8e: GO pathway result for upregulalated DEGs in positive within Healthy vs Recovered group
Cluster	Term	nGenes	P-value	Adjusted P-value	Genes
Cluster 15	Apoptosis	1	0.0370998	0.0370998	HSP90AA1
Cluster 15	Lymphocyte activation	1	0.0242498	0.0252132	HSP90AA1
Cluster 15	Response to cytokine	1	0.0240998	0.0252132	HSP90AA1
Cluster 15	Cellular biosynthetic processes	1	0.00134997	0.00557989	HSP90AA1
Cluster 15	Cellular metabolic processes	1	0.000549985	0.00557989	HSP90AA1
Cluster 15	Catabolic processes	1	0.000899979	0.00557989	HSP90AA1
Cluster 15	Cell cycle regulation	1	0.00424994	0.00745744	HSP90AA1
Cluster 15	Defense reponse	1	0.00139997	0.00557989	HSP90AA1
Cluster 15	Unfolded protein response	1	0.00244996	0.00599595	HSP90AA1
Cluster 15	Response to oxidative stress	1	0.00119997	0.00557989	HSP90AA1
Cluster 15	Fc receptor signaling	1	0.00354995	0.0069749	HSP90AA1
Cluster 15	Lymphocyte mediated immune response	1	0.0243998	0.0252132	HSP90AA1
Cluster 15	Post translational modification	1	0.000299991	0.00557989	HSP90AA1
Cluster 15	Neurological response	1	0.000649983	0.00557989	HSP90AA1
Cluster 15	Post transcriptional modification	1	0.00144997	0.00557989	HSP90AA1
Cluster 15	Response to temperature	1	0.00179997	0.00557989	HSP90AA1
Cluster 15	Response to interferon	1	0.00179997	0.00557989	HSP90AA1
Cluster 15	Receptor mediated endocytosis	1	0.00714992	0.00977856	HSP90AA1
Cluster 15	Intracellular signal transduction	1	0.0272998	0.0278998	HSP90AA1
Cluster 5	Apoptosis	1	0.00169929	0.00329821	MTRNR2L1

## Sheet: HvR_down_in_recovered
Supplementary file 8f: GO pathway result for downregulalated DEGs in positive within Healthy vs Recovered group
Cluster	Term	nGenes	P-value	Adjusted P-value	Genes
Cluster 12	Defense response	1	0.0171517	0.0369945	PABPN1
Cluster 12	Regulation of transcription	1	0.00509152	0.0215619	PABPN1
Cluster 12	Cellular metabolic processes	2	0.0198185	0.0369945	PABPN1;TRIR
Cluster 12	Catabolic processes	1	0.00269766	0.0215619	TRIR
Cluster 12	Post translational modification	1	0.0031468	0.0215619	PABPN1
Cluster 12	Response to lipid	1	0.017893	0.0369945	PABPN1
Cluster 12	Post transcriptional modification	1	0.00539048	0.0215619	PABPN1
Cluster 15	Antigen presentation and processing	1	0.00279701	0.0261219	HLA-E
Cluster 15	Lymphocyte activation	2	0.00319603	0.0261219	HLA-E;CORO1A
Cluster 15	Lymphocyte proliferation	1	0.00199856	0.0261219	HLA-E
Cluster 15	Lymphocyte chemotaxis	1	0.00717853	0.0261219	CORO1A
Cluster 15	Response to cytokine	2	0.00279701	0.0261219	HLA-E;RBCK1
Cluster 15	Inflammatory response	2	0.0245367	0.0474376	RBCK1;HLA-E
Cluster 15	Lymphocyte mediated immune response	2	0.00199856	0.0261219	CORO1A;HLA-E
Cluster 15	Defense response	1	0.027664	0.0478944	HLA-E
Cluster 15	Response to interferon	1	0.0257104	0.0474376	HLA-E
Cluster 15	Response to interleukin	1	0.00439224	0.0261219	HLA-E
Cluster 15	Metal ion homeostasis	1	0.0272736	0.0478944	RASGRP2
Cluster 15	Cellular metabolic processes	2	0.00119714	0.0261219	DDX17;HNRNPH1
Cluster 15	Neurological response	1	0.00598524	0.0261219	DDX17
Cluster 15	Actin polymerization	1	0.00319603	0.0261219	CORO1A
Cluster 15	Post transcriptional modification	1	0.00215274	0.0261219	DDX17;HNRNPH1
Cluster 15	Regulation of gene expression	2	0.00824086	0.026745	DDX17;HNRNPH1
Cluster 15	Regulation of supramolecular fiber organization	1	0.0284445	0.0478944	CORO1A
Cluster 3	Lymphocyte mediated immune response	1	0.0029971	0.0112758	BACH2
Cluster 3	Cellular biosynthetic processes	1	0.00224838	0.0112758	FDX2
Cluster 3	Cellular metabolic processes	2	0.00104966	0.00892212	SLC52A1;FDX2
Cluster 3	Post translational modification	1	0.00598823	0.012725	BACH2
Cluster 3	Ion transport	1	0.0147772	0.0202949	SLC52A1
Cluster 5	Neurological response	1	0.0121999	0.0223498	NRGN
Cluster 6	Antigen presentation and processing	1	0.00489993	0.00967988	HLA-DQB1
Cluster 6	Response to cytokine	1	0.0310498	0.0310498	HLA-DQB1
Cluster 6	Lymphocyte mediated immune response	1	0.00789991	0.0105332	HLA-DQB1
Cluster 6	Response to interferon	1	0.00339995	0.00967988	HLA-DQB1
Cluster 7	Antigen presentation and processing	1	0.0092499	0.0092499	MS4A1
Cluster 7	Lymphocyte activation	1	0.00424994	0.00524993	MS4A1
Cluster 7	Lymphocyte proliferation	1	0.00159997	0.00379993	MS4A1
Cluster 7	Lymphocyte differentiation	1	0.00304995	0.00524993	MS4A1
Cluster 7	Lymphocyte mediated immune response	1	0.00169997	0.00379993	MS4A1
Cluster 7	Metal ion homeostasis	1	0.000399988	0.00379993	MS4A1
Cluster 7	Post translational modification	1	0.00354995	0.00524993	MS4A1
Cluster 8	Antigen presentation and processing	2	0.000835553	0.0116977	CD79B;CD19
Cluster 8	Lymphocyte activation	2	0.0037447	0.0143627	CD19;CD79B
Cluster 8	Lymphocyte proliferation	1	0.00797515	0.0143627	CD19
Cluster 8	Lymphocyte differentiation	1	0.0151586	0.0192928	CD79B
Cluster 8	Lymphocyte mediated immune response	1	0.00249771	0.0143627	CD19
Cluster 8	Metal ion homeostasis	1	0.00673239	0.0143627	CD19
Cluster 8	Post translational modification	1	0.0396109	0.0443642	CD19
Cluster 8	Response to lipid	1	0.00698104	0.0143627	CD19
