# Supplementary material for: Dysregulated metal ion homeostasis underscores non-canonical function of CD8+ T cell during COVID-19
Source: Front Med (Lausanne). 2023 Oct 10;10:1282390. doi: 10.3389/fmed.2023.1282390 (PMC10598344; doi:10.3389/fmed.2023.1282390)
Supplement: Supplementary file 1 [file Data_Sheet_1.ZIP › supplementary file 9.xlsx]

## Sheet: Sheet1
Supplementary table 9: Clinical metadata of the participants enrolled in the study
Code	Age	Gender	Co-morbidities	HRCT Score	C-Reactive Protein	Group	Clinical outcome
C+19	25	Male	None	13/25	1.32	Positive	Mild
C+20	67	Female	Hypertension/Diabetes Mellitus/ Rheumatoid Arthritis	20/40	12.45	Positive	Severe
C+21	53	Male	Diabetes Mellitus	007/25	1.95	Positive	Mild
C+22	62	Male	Hypertension/Diabetes Mellitus	17/40	88.6	Positive	Mild
C+24	65	Male	Hypertension	22/40	105	Positive	Severe
C+25	60	Male	Hypertension	20/40	54	Positive	Severe
C+2	25	Male	None	0/25	0.66	Positive	Mild
C+6	78	Male	NA	29/40	1.29	Positive	Severe
C+7	62	Female	Hypertension	16/25	60.65	Positive	Severe
C+10	82	Male	Diabetes Mellitus	0/25	66.5	Positive	Mild
C+12	75	Female	NA	20/40	NA	Positive	Severe
C+13	70	Male	NA	15/40	NA	Positive	Mild
C+14	55	Female	NA	18/40	NA	Positive	Mild
C+15	78	Male	NA	25/40	NA	Positive	Severe
C+18	52	Female	Diabetes Mellitus	22/40	90.4	Positive	Severe
C+23	64	Male	Diabetes Mellitus	20/40	62	Positive	Severe
C2	22	Female	NA	NA	NA	Healthy	NA
C8	23	Male	NA	NA	NA	Healthy	NA
C9	32	Female	NA	NA	NA	Healthy	NA
C12	24	Male	NA	NA	NA	Healthy	NA
PC-11	32	Male	NA	NA	NA	Recovered	NA
PC-13	27	Male	NA	NA	NA	Recovered	NA
PC-17	58	Female	NA	NA	NA	Recovered	NA
PC-21	70	Male	NA	NA	NA	Recovered	NA
PC-4	28	Female	NA	NA	NA	Recovered	NA
PC-10	28	Female	NA	NA	NA	Recovered	NA
PC-12	24	Male	NA	NA	NA	Recovered	NA
PC-18	36	Male	NA	NA	NA	Recovered	NA
PC-19	46	Male	NA	NA	NA	Recovered	NA
PC-20	44	Male	NA	NA	NA	Recovered	NA
PC-7	27	Male	NA	NA	NA	Recovered	NA
PC-9	24	Female	NA	NA	NA	Recovered	NA
PC-15	26	Male	NA	NA	NA	Recovered	NA
